# Supplementary material for: Analysis of differences and commonalities in wildlife hunting across the Africa-Europe South-North gradient
Source: PLoS Biol. 2022 Aug 30;20(8):e3001707. doi: 10.1371/journal.pbio.3001707 (PMC9426919; doi:10.1371/journal.pbio.3001707)
Supplement: S1 Data — (XLSX) [file pbio.3001707.s003.xlsx]

## Sheet: data_Fig_1a_1d
	id_NP	WDPA_ID	NP	Country	Continent	Region	HDI_2017	long	lat
1	1	757	Mount Kenya NP	Kenya	Africa	East Africa	0.59	37.3372	-0.119621
2	2	40042	Semuliki NP	Uganda	Africa	East Africa	0.516	30.0609	0.824449
3	3	2277	Mago NP	Ethiopia	Africa	East Africa	0.463	36.2524	5.5352
4	4	2281	Bale Mountains	Ethiopia	Africa	East Africa	0.463	39.6762	6.92982
5	5	169110	Donau_Auen	Austria	Europe	West Europe	0.939	16.5307	48.1723
6	6	174775	Gesaus NP	Austria	Europe	West Europe	0.939	14.6354	47.5626
7	7	169111	Thayatal	Austria	Europe	West Europe	0.939	15.8823	48.8413
8	8	679	Hortobagyi NP	Hungary	Europe	East Europe	0.838	21.1032	47.5456
9	9	680	Bukk Np	Hungary	Europe	East Europe	0.838	20.5221	48.0482
10	10	555539806	Balaton NP	Hungary	Europe	East Europe	0.838	17.7529	46.8596
11	11	178325	Duna Ipoly	Hungary	Europe	East Europe	0.838	18.943	47.9423
12	12	13652	Aggtellek Np	Hungary	Europe	East Europe	0.838	20.594	48.5017
13	13	1441	Lake Mburo	Uganda	Africa	East Africa	0.516	30.9505	-0.620955
14	14	18437	Bwindi	Uganda	Africa	East Africa	0.516	29.706	-1.02503
15	15	40002	Kibale	Uganda	Africa	East Africa	0.516	30.3771	0.422062
16	16	752	Tsavo East Np	Kenya	Africa	East Africa	0.59	38.7687	-2.77527
17	17	670	Digya NP	Ghana	Africa	West Africa	0.592	-0.222056	7.4284
18	18	5173	Ankasa NP	Ghana	Africa	West Africa	0.592	-2.59177	5.27765
19	19	672	Bia NP	Ghana	Africa	West Africa	0.592	-3.08257	6.49
20	20	26460	Kakum NP	Ghana	Africa	West Africa	0.592	-1.34289	5.44972
21	21	671	Bui NP	Ghana	Africa	West Africa	0.592	-2.38478	8.46213
22	22	7409	Sapo NP	Liberia	Africa	West Africa	0.435	-8.50032	5.40515
23	23	9170	Grebo_Krahn	Liberia	Africa	West Africa	0.435	-7.48347	5.56198
24	24	9176	East Nimba Nature Reserve	Liberia	Africa	West Africa	0.435	-8.52445	7.5046
25	25	9171	Gola Forest NP	Liberia	Africa	West Africa	0.435	-10.827	7.46985
26	26	761	Nairobi NP	Kenya	Africa	East Africa	0.59	36.8557	-1.37788
27	27	1297	Maasai Mara reserve	Kenya	Africa	East Africa	0.59	35.1078	-1.47369
28	28	2278	Nech Sar	Ethiopia	Africa	East Africa	0.463	37.8984	5.99186
29	29	7417	Otamba-Kilimi	Sierra Leone	Africa	West Africa	0.419	-12.0263	9.76958
30	30	555542335	Gola rainforest National park	Sierra Leone	Africa	West Africa	0.419	-10.8703	7.65165
31	31	18438	Rwenzori Mountain Np	Uganda	Africa	East Africa	0.516	29.9765	0.389001
32	32	957	QENP	Uganda	Africa	East Africa	0.516	29.9776	-0.176965
33	33	13704	Gambella	Ethiopia	Africa	East Africa	0.463	34.1288	7.96132
34	34	102224	Unters Odertal	Germany	Europe	West Europe	0.936	14.262	53.0563
35	35	11151	Domogled	Romania	Europe	East Europe	0.811	22.4591	44.8971
36	36	555531207	Cozia	Romania	Europe	East Europe	0.811	24.3049	45.317
37	37	17744	Feija NP	Tunisia	Africa	North Africa	0.735	8.30017	36.5108
38	38	941	Ichkeul NP	Tunisia	Africa	North Africa	0.735	9.65858	37.1494
39	40	4487	Bouhedma NP	Tunisia	Africa	North Africa	0.735	9.54502	34.4599
40	41	555624270	Jbil NP	Tunisia	Africa	North Africa	0.735	8.8996	32.9069
41	42	18776	Sidi Toui NP	Tunisia	Africa	North Africa	0.735	11.2421	32.7088
42	43	555624249	Dghoumes NP	Tunisia	Africa	North Africa	0.735	8.5606	34.0628
43	44	555624261	Orbata NP	Tunisia	Africa	North Africa	0.735	8.9373	34.3857
44	45	555547993	Mpem et Djim NP	Cameroon	Africa	West Africa	0.556	11.7225	5.15856
45	46	3011	Benoué NP	Cameroon	Africa	West Africa	0.556	13.8307	8.34518
46	47	308624	Boumba Bek NP	Cameroon	Africa	West Africa	0.556	14.991	2.66386
47	48	1245	Lobéké NP	Cameroon	Africa	West Africa	0.556	15.8493	2.30084
48	49	3012	Dja Biosphere Reserve	Cameroon	Africa	West Africa	0.556	13.0599	3.1308
49	50	1242	Campo Ma'an NP	Cameroon	Africa	West Africa	0.556	10.3465	2.50155
50	51	606	Boubandjida NP	Cameroon	Africa	West Africa	0.556	14.659	8.62987
51	52	555547994	Mount Cameroon NP	Cameroon	Africa	West Africa	0.556	9.13879	4.22637
52	53	555547998	Bakossi NP	Cameroon	Africa	West Africa	0.556	9.62028	5.0534
53	54	29421	Upper Niger NP	Guinea	Africa	West Africa	0.459	-10.2924	10.4181
54	55	2574	Mont nimba	Guinea	Africa	West Africa	0.459	-8.41103	7.62796
55	56	29376	Faune Reserve Pincelly Soyah	Guinea	Africa	West Africa	0.459	-11.913	10.1966
56	57	29069	Badiar National Parc	Guinea	Africa	West Africa	0.459	-13.2797	12.5877
57	58	555531386	Parcul National SEMENIC – CHEILE CARASULUI	Romania	Europe	East Europe	0.811	21.9734	45.1426
58	59	67728	Danube Delta Biosphere Reserve	Romania	Europe	East Europe	0.811	29.2441	44.993
59	60	555540945	Parcul National CHEILE NEREI - BEUSNITA	Romania	Europe	East Europe	0.811	21.8246	44.9456
60	61	555531377	Parcul National RETEZAT	Romania	Europe	East Europe	0.811	22.8051	45.3303
61	63	389012	Donana	Spain	Europe	West Europe	0.891	-6.40469	36.9898
62	64	71213	Picos de Europa NP	Spain	Europe	West Europe	0.891	-4.88196	43.1961
63	65	389011	Sierra Nevada NP	Spain	Europe	West Europe	0.891	-3.20675	37.0724
64	66	196014	Aigustortes	Spain	Europe	West Europe	0.891	0.939211	42.5694
65	67	349125	Cabarieros NP	Spain	Europe	West Europe	0.891	-4.49556	39.4026
66	68	851	Bieszczadzki NP	Poland	Europe	East Europe	0.865	22.633	49.1123
67	69	11144	Magurski NP	Poland	Europe	East Europe	0.865	21.4581	49.5137
68	70	11147	Poleski NP	Poland	Europe	East Europe	0.865	23.1561	51.4507
69	71	850	Swi?tokrzyski National Park	Poland	Europe	East Europe	0.865	20.9631	50.8835
70	72	848	Tatrzanski NP	Poland	Europe	East Europe	0.865	19.9602	49.2482
71	73	344525	Bohemian Switzerland	Czech republic	Europe	East Europe	0.888	14.371	50.8837
72	74	344526	Národní park Podyjí (Podyjí NP)	Czech republic	Europe	East Europe	0.888	15.9193	48.8545
73	75	344527	Národní park Šumava (Sumava NP)	Czech republic	Europe	East Europe	0.888	13.6026	48.9857
74	76	667	Bavarian Forest NP	Germany	Europe	West Europe	0.936	13.3973	48.9889
75	77	854	Bialowieski NP	Poland	Europe	East Europe	0.865	23.869	52.7662
76	78	344524	Krkonošský národní park (Krkonose NP	Czech republic	Europe	East Europe	0.888	15.6435	50.7065
77	79	303880	PN de la Waka	Gabon	Africa	West Africa	0.702	11.1118	-1.29894
78	80	303877	PN de Moukalaba Doudou	Gabon	Africa	West Africa	0.702	10.4151	-2.45525
79	81	301850	PN Mayumba	Gabon	Africa	West Africa	0.702	10.9497	-3.81144
80	82	303873	PN Ivindo	Gabon	Africa	West Africa	0.702	12.6334	0.087218
81	83	83231	Parc National des Ecrins	France	Europe	West Europe	0.901	6.2892	44.822
82	84	103150	Parc National de la Vanoise	France	Europe	West Europe	0.901	6.51669	45.3346
83	85	103151	Parc National des Pyrénnées	France	Europe	West Europe	0.901	-0.0309746	42.9056
84	86	660	Etablissement public du PN des Cevenes	France	Europe	West Europe	0.901	3.64936	44.2678
85	87	148534	Hainich NP	Germany	Europe	West Europe	0.936	10.4492	51.0713
86	88	32666	Sächsische Schweiz	Germany	Europe	West Europe	0.936	14.2866	50.9146
87	89	643	Odzala Kokoua	Congo	Africa	Central Africa	0.606	14.9184	0.97929
88	90	13694	Dimonika	Congo	Africa	Central Africa	0.606	12.3372	-4.17873
89	91	2266	Lefini	Congo	Africa	Central Africa	0.606	15.4254	-2.73725
90	92	303691	Tsau/Khaeb NP	Namibia	Africa	South Africa	0.647	15.9051	-27.4104
91	93	555543018	Dorob	Namibia	Africa	South Africa	0.647	14.2811	-21.8329
92	94	148026	Poloniny NP	Slovakia	Europe	East Europe	0.855	22.3433	49.0674
93	95	12152	Low Tatras NP	Slovakia	Europe	East Europe	0.855	19.5176	48.9479
94	96	4377	Slovak Paradise NP	Slovakia	Europe	East Europe	0.855	20.3478	48.909
95	97	1975	Tatra NP	Slovakia	Europe	East Europe	0.855	19.9993	49.1895
96	98	4375	Mala Fatra NP	Slovakia	Europe	East Europe	0.855	19.044	49.1963
97	99	909	Abisko NP	Sweden	Europe	West Europe	0.933	18.6807	68.3243
98	100	905	Padjelanta NP	Sweden	Europe	West Europe	0.933	16.7219	67.41
99	101	906	Sarek NP	Sweden	Europe	West Europe	0.933	17.6691	67.2883
100	102	907	Muddus NP	Sweden	Europe	West Europe	0.933	20.1973	66.9163
101	103	3998	Stora Sjofallet NP	Sweden	Europe	West Europe	0.933	17.994	67.5668
102	104	908	Pieljekaise NP	Sweden	Europe	West Europe	0.933	16.7683	66.3543
103	105	641	Zakouma NP	Chad	Africa	West Africa	0.404	19.6681	10.8225
104	106	555558302	Sena-Oura NP	Chad	Africa	West Africa	0.404	14.7666	8.96676
105	107	642	Manda NP	Chad	Africa	West Africa	0.404	18.0177	9.41058
106	108	5168	Binder-Léré Faunal Reserve	Chad	Africa	West Africa	0.404	14.4565	9.66049
107	109	31459	Dzanga_Sangha protected Areas	CAR	Africa	Central Africa	0.367	16.1908	2.97782
108	110	28745	Mbaéré Bodingue/Ngotto	CAR	Africa	Central Africa	0.367	17.2385	3.87817
109	111	9999999	Addo Elephant NP	South Africa	Africa	Southern Africa	0.699	25.4709	-33.3115
110	112	881	Garden route NP	South Africa	Africa	Southern Africa	0.699	23.0238	-33.902
111	113	876	Karoo NP	South Africa	Africa	Southern Africa	0.699	22.2886	-32.2514
112	114	300408	Table mountain NP	South Africa	Africa	Southern Africa	0.699	18.4287	-34.264
113	115	877	Mountain Zebra NP	South Africa	Africa	Southern Africa	0.699	25.4547	-32.1965
114	116	17368	West coast NP	South Africa	Africa	Southern Africa	0.699	18.1298	-33.1722
