# Supplementary material for: Analysis of differences and commonalities in wildlife hunting across the Africa-Europe South-North gradient
Source: PLoS Biol. 2022 Aug 30;20(8):e3001707. doi: 10.1371/journal.pbio.3001707 (PMC9426919; doi:10.1371/journal.pbio.3001707)
Supplement: S2 Data — (XLSX) [file pbio.3001707.s004.xlsx]

## Sheet: data_Fig_1b_Fig_3a_Fig_4a
	WDPA_ID	species	targeted	Xspecies	species.out	targeted.out	species.in	targeted.in	Species_group	Continent	Country	species_targeted.in.out
1	40042	bush buck	1	Tragelaphus spec.	NA	NA	NA	NA	Small/medium _x000D_ non-predatory mammals	Africa	Uganda	2
2	40042	duikers	1	Cephalophinae spc.	NA	NA	NA	NA	Small/medium _x000D_ non-predatory mammals	Africa	Uganda	2
3	40042	elephants	1	Loxodonta spec.	NA	NA	NA	NA	Large _x000D_ non-predatory mammals	Africa	Uganda	2
4	40042	wild pig	1	Sus scrofa	NA	NA	NA	NA	Ominivorous mammals	Africa	Uganda	2
5	2277	elephants	1	Loxodonta spec.	NA	NA	NA	NA	Large _x000D_ non-predatory mammals	Africa	Ethiopia	2
6	2277	african wild dog	1	Lycaon pictus	NA	NA	NA	NA	Small mammalian predators	Africa	Ethiopia	2
7	2277	graff	1	Giraffa spec.	NA	NA	NA	NA	Large _x000D_ non-predatory mammals	Africa	Ethiopia	2
8	2277	cheata	1	Acinonyx jubatus	NA	NA	NA	NA	Top mammalian predators	Africa	Ethiopia	2
9	2277	lions	1	Panthera leo	NA	NA	NA	NA	Top mammalian predators	Africa	Ethiopia	2
10	174775	lynx	1	Lynx lynx	NA	NA	NA	NA	Top mammalian predators	Europe	Austria	2
11	680	wolve	1	Canis lupus	NA	NA	NA	NA	Top mammalian predators	Europe	Hungary	2
12	555539806	otter	1	Lutra lutra	NA	NA	NA	NA	Small mammalian predators	Europe	Hungary	2
13	178325	Buteo buteo	1	Buteo buteo	NA	NA	NA	NA	Raptors	Europe	Hungary	2
14	178325	Accipitridae spc.	1	Accipitridae spc.	NA	NA	NA	NA	Raptors	Europe	Hungary	2
15	178325	Falco spec.	1	Falco spec.	NA	NA	NA	NA	Raptors	Europe	Hungary	2
16	178325	Pernis apivorus	1	Pernis apivorus	NA	NA	NA	NA	Raptors	Europe	Hungary	2
17	178325	Falco tinnunculus	1	Falco tinnunculus	NA	NA	NA	NA	Raptors	Europe	Hungary	2
18	178325	Bubo bubo	1	Bubo bubo	NA	NA	NA	NA	Raptors	Europe	Hungary	2
19	13652	wolve	1	Canis lupus	NA	NA	NA	NA	Top mammalian predators	Europe	Hungary	2
20	1441	Taurotragus oryx	1	Taurotragus oryx	NA	NA	NA	NA	Large _x000D_ non-predatory mammals	Africa	Uganda	2
21	1441	bush buck	1	Tragelaphus spec.	NA	NA	NA	NA	Small/medium _x000D_ non-predatory mammals	Africa	Uganda	2
22	1441	duikers	1	Cephalophinae spc.	NA	NA	NA	NA	Small/medium _x000D_ non-predatory mammals	Africa	Uganda	2
23	1441	Kobus ellipsiprymnus	1	Kobus ellipsiprymnus	NA	NA	NA	NA	Large _x000D_ non-predatory mammals	Africa	Uganda	2
24	1441	Damaliscus lunatus jimela	1	Damaliscus lunatus jimela	NA	NA	NA	NA	Large _x000D_ non-predatory mammals	Africa	Uganda	2
25	1441	Aepyceros melampus	1	Aepyceros melampus	NA	NA	NA	NA	Small/medium _x000D_ non-predatory mammals	Africa	Uganda	2
26	1441	Redunca spec.	1	Redunca spec.	NA	NA	NA	NA	Small/medium _x000D_ non-predatory mammals	Africa	Uganda	2
27	18437	duikers	1	Cephalophinae spc.	NA	NA	NA	NA	Small/medium _x000D_ non-predatory mammals	Africa	Uganda	2
28	752	elephants	1	Loxodonta spec.	NA	NA	NA	NA	Large _x000D_ non-predatory mammals	Africa	Kenya	2
29	752	rhinos	1	Rhinocerotidae spc.	NA	NA	NA	NA	Large _x000D_ non-predatory mammals	Africa	Kenya	2
30	670	elephants	1	Loxodonta spec.	NA	NA	NA	NA	Large _x000D_ non-predatory mammals	Africa	Ghana	2
31	670	Philantomba maxwellii	1	Philantomba maxwellii	NA	NA	NA	NA	Small/medium _x000D_ non-predatory mammals	Africa	Ghana	2
32	670	Cercopithecus mona	1	Cercopithecus mona	NA	NA	NA	NA	Small bodied primates	Africa	Ghana	2
33	670	Erythrocebus patas	1	Erythrocebus patas	NA	NA	NA	NA	Small bodied primates	Africa	Ghana	2
34	670	Chlorocebus sabaeus	1	Chlorocebus sabaeus	NA	NA	NA	NA	Small bodied primates	Africa	Ghana	2
35	670	Colobus guereza	1	Colobus guereza	NA	NA	NA	NA	Small bodied primates	Africa	Ghana	2
36	670	Cephalophus rufilatus	1	Cephalophus rufilatus	NA	NA	NA	NA	Small/medium _x000D_ non-predatory mammals	Africa	Ghana	2
37	5173	elephants	1	Loxodonta spec.	NA	NA	NA	NA	Large _x000D_ non-predatory mammals	Africa	Ghana	2
38	5173	chimpanzees	1	Pan troglodytes	NA	NA	NA	NA	Great apes	Africa	Ghana	2
39	5173	bongo	1	Tragelaphus eurycerus	NA	NA	NA	NA	Large _x000D_ non-predatory mammals	Africa	Ghana	2
40	672	elephants	1	Loxodonta spec.	NA	NA	NA	NA	Large _x000D_ non-predatory mammals	Africa	Ghana	2
41	26460	elephants	1	Loxodonta spec.	NA	NA	NA	NA	Large _x000D_ non-predatory mammals	Africa	Ghana	2
42	671	hippopotame	1	Hippopotamus spec.	NA	NA	NA	NA	Large _x000D_ non-predatory mammals	Africa	Ghana	2
43	671	Buffalo	1	Syncerus caffer	NA	NA	NA	NA	Large _x000D_ non-predatory mammals	Africa	Ghana	2
44	671	Roan antelope	1	Hippotragus equinus	NA	NA	NA	NA	Large _x000D_ non-predatory mammals	Africa	Ghana	2
45	7409	elephants	1	Loxodonta spec.	NA	NA	NA	NA	Large _x000D_ non-predatory mammals	Africa	Liberia	2
46	7409	buffalo	1	Syncerus caffer	NA	NA	NA	NA	Large _x000D_ non-predatory mammals	Africa	Liberia	2
47	7409	duikers	1	Cephalophinae spc.	NA	NA	NA	NA	Small/medium _x000D_ non-predatory mammals	Africa	Liberia	2
48	7409	hippopotame	1	Hippopotamus spec.	NA	NA	NA	NA	Large _x000D_ non-predatory mammals	Africa	Liberia	2
49	9170	elephants	1	Loxodonta spec.	NA	NA	NA	NA	Large _x000D_ non-predatory mammals	Africa	Liberia	2
50	9170	leopard	1	Panthera pardus	NA	NA	NA	NA	Top mammalian predators	Africa	Liberia	2
51	9170	chimpanzees	1	Pan troglodytes	NA	NA	NA	NA	Great apes	Africa	Liberia	2
52	9170	Cephalophus dorsalis	1	Cephalophus dorsalis	NA	NA	NA	NA	Small/medium _x000D_ non-predatory mammals	Africa	Liberia	2
53	9170	bongo	1	Tragelaphus eurycerus	NA	NA	NA	NA	Large _x000D_ non-predatory mammals	Africa	Liberia	2
54	9170	Cephalophus zebra	1	Cephalophus zebra	NA	NA	NA	NA	Small/medium _x000D_ non-predatory mammals	Africa	Liberia	2
55	9170	Cephalophus ogilbyi	1	Cephalophus ogilbyi	NA	NA	NA	NA	Small/medium _x000D_ non-predatory mammals	Africa	Liberia	2
56	9170	Cephalophus silvicultor	1	Cephalophus silvicultor	NA	NA	NA	NA	Small/medium _x000D_ non-predatory mammals	Africa	Liberia	2
57	9170	Philantomba maxwellii	1	Philantomba maxwellii	NA	NA	NA	NA	Small/medium _x000D_ non-predatory mammals	Africa	Liberia	2
58	9176	golden cat	1	Caracal aurata	NA	NA	NA	NA	Small mammalian predators	Africa	Liberia	2
59	9176	mona monkey	1	Cercopithecus mona	NA	NA	NA	NA	Small bodied primates	Africa	Liberia	2
60	9176	ogilby duiker	1	Cephalophus ogilbyi	NA	NA	NA	NA	Small/medium _x000D_ non-predatory mammals	Africa	Liberia	2
61	9176	giant pangolin	1	Smutsia gigantea	NA	NA	NA	NA	Insectivorous mamals	Africa	Liberia	2
62	9176	red river hog	1	Potamochoerus porcus	NA	NA	NA	NA	Ominivorous mammals	Africa	Liberia	2
63	9171	chimpanzees	1	Pan troglodytes	NA	NA	NA	NA	Great apes	Africa	Liberia	2
64	9171	leopard	1	Panthera pardus	NA	NA	NA	NA	Top mammalian predators	Africa	Liberia	2
65	9171	golden cat	1	Caracal aurata	NA	NA	NA	NA	Small mammalian predators	Africa	Liberia	2
66	9171	monkeys	1	Cercopithecidae	NA	NA	NA	NA	NA	Africa	Liberia	2
67	7417	elephants	1	Loxodonta spec.	NA	NA	NA	NA	Large _x000D_ non-predatory mammals	Africa	Sierra Leone	2
68	7417	duikers	1	Cephalophinae spc.	NA	NA	NA	NA	Small/medium _x000D_ non-predatory mammals	Africa	Sierra Leone	2
69	7417	pangolin	1	Pholidota spc.	NA	NA	NA	NA	Insectivorous mamals	Africa	Sierra Leone	2
70	7417	Plerocapus erinidicas	1	Plerocapus erinidicas	NA	NA	NA	NA	NA	Africa	Sierra Leone	2
71	7417	Sylvicapra grimmia	1	Sylvicapra grimmia	NA	NA	NA	NA	Small/medium _x000D_ non-predatory mammals	Africa	Sierra Leone	2
72	7417	Cephalophus jentinki	1	Cephalophus jentinki	NA	NA	NA	NA	Small/medium _x000D_ non-predatory mammals	Africa	Sierra Leone	2
73	555542335	chimpanzees	1	Pan troglodytes	NA	NA	NA	NA	Great apes	Africa	Sierra Leone	2
74	555542335	diana monkey	1	Cercopithecus diana	NA	NA	NA	NA	Small bodied primates	Africa	Sierra Leone	2
75	555542335	pangolin	1	Pholidota spc.	NA	NA	NA	NA	Insectivorous mamals	Africa	Sierra Leone	2
76	18438	duickers	1	Cephalophinae spc.	NA	NA	NA	NA	Small/medium _x000D_ non-predatory mammals	Africa	Uganda	2
77	957	uganda kobs	1	Kobus kob thomasi	NA	NA	NA	NA	Small/medium _x000D_ non-predatory mammals	Africa	Uganda	2
78	957	waterback	1	Kobus ellipsiprymnus	NA	NA	NA	NA	Large _x000D_ non-predatory mammals	Africa	Uganda	2
79	957	hippopotame	1	Hippopotamus spec.	NA	NA	NA	NA	Large _x000D_ non-predatory mammals	Africa	Uganda	2
80	11151	capathian deer	1	Cervus elaphus	Cervus elaphus	1	NA	NA	Large _x000D_ non-predatory mammals	Europe	Romania	0
81	11151	common deer	1	Capreolus capreolus	Capreolus capreolus	1	NA	NA	Small/medium _x000D_ non-predatory mammals	Europe	Romania	0
82	555531207	Wild boar	1	Sus scrofa	Sus scrofa	1	NA	NA	Ominivorous mammals	Europe	Romania	0
83	555531207	carpathian deer	1	Cervus elaphus	Cervus elaphus	1	NA	NA	Large _x000D_ non-predatory mammals	Europe	Romania	0
84	17744	barbary deer	1	Cervus elaphus barbarus	Cervus elaphus barbarus	1	Cervus elaphus barbarus	1	Large _x000D_ non-predatory mammals	Africa	Tunisia	1
85	941	buffalo	1	Syncerus caffer	Syncerus caffer	1	Syncerus caffer	1	Large _x000D_ non-predatory mammals	Africa	Tunisia	1
86	941	Ardeola ralloides	1	Ardeola ralloides	Ardeola ralloides	1	Ardeola ralloides	1	Piscivorous birds	Africa	Tunisia	1
87	941	Plegadis falcinellus	1	Plegadis falcinellus	Plegadis falcinellus	1	Plegadis falcinellus	1	Insectivorous birds	Africa	Tunisia	1
88	941	Anser anser	1	Anser anser	Anser anser	1	Anser anser	1	Seed eating birds	Africa	Tunisia	1
89	941	water buffalo	1	Syncerus caffer	Syncerus caffer	1	Syncerus caffer	1	Large _x000D_ non-predatory mammals	Africa	Tunisia	1
90	4487	oryx	1	Taurotragus oryx	NA	1	NA	1	Large _x000D_ non-predatory mammals	Africa	Tunisia	1
91	4487	dorcas gazelle	1	Gazella dorcas	Gazella dorcas	1	Gazella dorcas	1	Small/medium _x000D_ non-predatory mammals	Africa	Tunisia	1
92	4487	jerboa	1	Dipodidae	Dipodidae	1	Dipodidae	1	NA	Africa	Tunisia	1
93	4487	rodent	1	Rodentia	Rodentia	1	NA	NA	NA	Africa	Tunisia	0
94	555624270	addax	1	Addax nasomaculatus	Addax nasomaculatus	1	Addax nasomaculatus	1	Large _x000D_ non-predatory mammals	Africa	Tunisia	1
95	555624270	dorcas_gazelle	1	Gazella dorcas	NA	1	NA	1	Small/medium _x000D_ non-predatory mammals	Africa	Tunisia	1
96	555624270	rhim_gazelle	1	Gazella leptoceros	NA	1	NA	1	Small/medium _x000D_ non-predatory mammals	Africa	Tunisia	1
97	555624270	rodents	1	Rodentia	Rodentia	1	Rodentia	1	NA	Africa	Tunisia	1
98	555624270	fennecs	1	Vulpes zerda	Vulpes zerda	1	Vulpes zerda	1	Small mammalian predators	Africa	Tunisia	1
99	555624270	fennec	1	Vulpes zerda	Vulpes zerda	1	Vulpes zerda	1	Small mammalian predators	Africa	Tunisia	1
100	18776	slenderhorned gazelle	1	Gazella leptoceros	Gazella leptoceros	1	Gazella leptoceros	1	Small/medium _x000D_ non-predatory mammals	Africa	Tunisia	1
101	18776	Taurotragus oryx	1	Taurotragus oryx	NA	1	NA	1	Large _x000D_ non-predatory mammals	Africa	Tunisia	1
102	18776	ostrich	1	Struthionidae spc.	Struthionidae spc.	1	Struthionidae spc.	1	Ominivorous birds	Africa	Tunisia	1
103	555624249	oryx	1	Oryx spec.	NA	NA	Oryx spec.	1	Large _x000D_ non-predatory mammals	Africa	Tunisia	1
104	555624249	dorcas gazelle	1	Gazella dorcas	NA	NA	Gazella dorcas	1	Small/medium _x000D_ non-predatory mammals	Africa	Tunisia	1
105	555624249	jerboa	1	Dipodidae	Dipodidae	1	Dipodidae	1	NA	Africa	Tunisia	1
106	555624261	dorcas gazelle	1	Gazella dorcas	Gazella dorcas	1	Gazella dorcas	1	Small/medium _x000D_ non-predatory mammals	Africa	Tunisia	1
107	555624261	rodents	1	Rodentia	Rodentia	1	Rodentia	1	NA	Africa	Tunisia	1
108	555624261	moufflons	1	Ovis orientalis	Ovis orientalis	1	Ovis orientalis	1	NA	Africa	Tunisia	1
109	555547993	geant pangolin	1	Smutsia gigantea	NA	NA	NA	NA	Insectivorous mamals	Africa	Cameroon	2
110	555547993	Buffalo	1	Syncerus caffer	NA	NA	NA	NA	Large _x000D_ non-predatory mammals	Africa	Cameroon	2
111	555547993	python seba	1	Python sebae	NA	NA	NA	NA	NA	Africa	Cameroon	2
112	555547993	chimpanzees	1	Pan troglodytes	NA	NA	NA	NA	Great apes	Africa	Cameroon	2
113	555547993	bay duiker	1	Cephalophus dorsalis	NA	NA	NA	NA	Small/medium _x000D_ non-predatory mammals	Africa	Cameroon	2
114	555547993	red-flanked duiker	1	Cephalophus rufilatus	NA	NA	NA	NA	Small/medium _x000D_ non-predatory mammals	Africa	Cameroon	2
115	555547993	civette	1	Nandinia binotata	NA	NA	NA	NA	Small mammalian predators	Africa	Cameroon	2
116	555547993	genette	1	Genetta genetta	NA	NA	NA	NA	Small mammalian predators	Africa	Cameroon	2
117	555547993	moustac	1	Cercopithecus cephus	NA	NA	NA	NA	Small bodied primates	Africa	Cameroon	2
118	555547993	hocheur	1	Cercopithecus nictitans	NA	NA	NA	NA	Small bodied primates	Africa	Cameroon	2
119	3011	lions	1	Panthera leo	NA	NA	NA	NA	Top mammalian predators	Africa	Cameroon	2
120	3011	elephants	1	Loxodonta spec.	NA	NA	NA	NA	Large _x000D_ non-predatory mammals	Africa	Cameroon	2
121	3011	hippopotame	1	Hippopotamus spec.	NA	NA	NA	NA	Large _x000D_ non-predatory mammals	Africa	Cameroon	2
122	3011	Buffalo	1	Syncerus caffer	NA	NA	NA	NA	Large _x000D_ non-predatory mammals	Africa	Cameroon	2
123	3011	cob de buffon	1	Kobus kob	NA	NA	NA	NA	Small/medium _x000D_ non-predatory mammals	Africa	Cameroon	2
124	3011	hypotrague	1	Hippotragus niger	NA	NA	NA	NA	Large _x000D_ non-predatory mammals	Africa	Cameroon	2
125	3011	giraffe	1	Giraffa spec.	NA	NA	NA	NA	Large _x000D_ non-predatory mammals	Africa	Cameroon	2
126	3011	cob de fassa	1	Kobus ellipsiprymnus	NA	NA	NA	NA	Large _x000D_ non-predatory mammals	Africa	Cameroon	2
127	308624	elephants	1	Loxodonta spec.	NA	NA	NA	NA	Large _x000D_ non-predatory mammals	Africa	Cameroon	2
128	1245	elephants	1	Loxodonta spec.	NA	NA	NA	NA	Large _x000D_ non-predatory mammals	Africa	Cameroon	2
129	1245	cephalopes	1	Cephalophus spec.	NA	NA	NA	NA	Large _x000D_ non-predatory mammals	Africa	Cameroon	2
130	3012	elephants	1	Loxodonta spec.	NA	NA	NA	NA	Large _x000D_ non-predatory mammals	Africa	Cameroon	2
131	3012	small pangolin	1	Pholidota spc.	NA	NA	NA	NA	Insectivorous mamals	Africa	Cameroon	2
132	3012	brush-tailed porcupine	1	Atherurus africanus	NA	NA	NA	NA	NA	Africa	Cameroon	2
133	3012	blue duiker	1	Philantomba monticola	NA	NA	NA	NA	Small/medium _x000D_ non-predatory mammals	Africa	Cameroon	2
134	3012	red-flanked duiker	1	Cephalophus rufilatus	NA	NA	NA	NA	Small/medium _x000D_ non-predatory mammals	Africa	Cameroon	2
135	3012	greater spot-nosed monkey	1	Cercopithecus nictitans	NA	NA	NA	NA	Small bodied primates	Africa	Cameroon	2
136	1242	elephants	1	Loxodonta spec.	NA	NA	NA	NA	Large _x000D_ non-predatory mammals	Africa	Cameroon	2
137	1242	chimpanzees	1	Pan troglodytes	NA	NA	NA	NA	Great apes	Africa	Cameroon	2
138	606	eland	1	Taurotragus oryx	NA	NA	NA	NA	Large _x000D_ non-predatory mammals	Africa	Cameroon	2
139	606	elephants	1	Loxodonta spec.	NA	NA	NA	NA	Large _x000D_ non-predatory mammals	Africa	Cameroon	2
140	606	giraffe	1	Giraffa spec.	NA	NA	NA	NA	Large _x000D_ non-predatory mammals	Africa	Cameroon	2
141	606	buffalo	1	Syncerus caffer	NA	NA	NA	NA	Large _x000D_ non-predatory mammals	Africa	Cameroon	2
142	606	hypotragus	1	Hippotragus equinus	NA	NA	NA	NA	Large _x000D_ non-predatory mammals	Africa	Cameroon	2
143	606	lions	1	Panthera leo	NA	NA	NA	NA	Top mammalian predators	Africa	Cameroon	2
144	555547994	elephants	1	Loxodonta spec.	NA	NA	NA	NA	Large _x000D_ non-predatory mammals	Africa	Cameroon	2
145	555547994	Pruss monkey	1	Allochrocebus preussi	NA	NA	NA	NA	NA	Africa	Cameroon	2
146	555547994	chimpanzees	1	Pan troglodytes	NA	NA	NA	NA	Great apes	Africa	Cameroon	2
147	555547994	drills	1	Mandrillus leucophaeus	NA	NA	NA	NA	NA	Africa	Cameroon	2
148	555547998	chimpanzees	1	Pan troglodytes	NA	NA	NA	NA	Great apes	Africa	Cameroon	2
149	555547998	drills	1	Mandrillus leucophaeus	NA	NA	NA	NA	NA	Africa	Cameroon	2
150	2574	duikers	1	Cephalophinae spc.	Cephalophinae spc.	1	Cephalophinae spc.	1	Small/medium _x000D_ non-predatory mammals	Africa	Guinea	1
151	2574	bushbock	1	Tragelaphus spec.	Tragelaphus spec.	1	Tragelaphus spec.	1	Small/medium _x000D_ non-predatory mammals	Africa	Guinea	1
152	2574	golden cat	1	Caracal aurata	NA	NA	Caracal aurata	1	Small mammalian predators	Africa	Guinea	1
153	2574	buffalo	1	Syncerus caffer	Syncerus caffer	1	Syncerus caffer	1	Large _x000D_ non-predatory mammals	Africa	Guinea	1
154	2574	hippopotamus	1	Hippopotamus spec.	NA	NA	Hippopotamus spec.	1	Large _x000D_ non-predatory mammals	Africa	Guinea	1
155	2574	cercopitheque	1	Cercopithecidae	NA	NA	Cercopithecidae	1	NA	Africa	Guinea	1
156	2574	bongo	1	Tragelaphus eurycerus	Tragelaphus eurycerus	1	Tragelaphus eurycerus	1	Large _x000D_ non-predatory mammals	Africa	Guinea	1
157	2574	nimba otter shrew	1	Micropotamogale lamottei	NA	NA	Micropotamogale lamottei	1	NA	Africa	Guinea	1
158	2574	pangolin	1	Pholidota spc.	Pholidota spc.	1	NA	NA	Insectivorous mamals	Africa	Guinea	0
159	2574	yellow-backed duiker	1	Cephalophus silvicultor	Cephalophus silvicultor	1	NA	NA	Small/medium _x000D_ non-predatory mammals	Africa	Guinea	0
160	2574	panthers	1	Panthera pardus	Panthera pardus	1	NA	NA	Top mammalian predators	Africa	Guinea	0
161	2574	aardvark	1	Orycteropus afer	Orycteropus afer	1	NA	NA	Insectivorous mamals	Africa	Guinea	0
162	29376	chimpanzees	1	Pan troglodytes	Pan troglodytes	1	Pan troglodytes	1	Great apes	Africa	Guinea	1
163	29376	civette	1	Nandinia binotata	Nandinia binotata	1	Nandinia binotata	1	Small mammalian predators	Africa	Guinea	1
164	29376	bushbock	1	Tragelaphus spec.	NA	NA	Tragelaphus spec.	1	Small/medium _x000D_ non-predatory mammals	Africa	Guinea	1
165	29376	buffalo	1	Syncerus caffer	Syncerus caffer	1	NA	NA	Large _x000D_ non-predatory mammals	Africa	Guinea	0
166	29069	bushbock	1	Tragelaphus spec.	Tragelaphus spec.	1	Tragelaphus spec.	1	Small/medium _x000D_ non-predatory mammals	Africa	Guinea	1
167	29069	hyena	1	Crocuta crocuta	Crocuta crocuta	1	NA	NA	Top mammalian predators	Africa	Guinea	0
168	29069	panthers	1	Panthera pardus	Panthera pardus	1	NA	NA	Top mammalian predators	Africa	Guinea	0
169	29069	lions	1	Panthera leo	Panthera leo	1	NA	NA	Top mammalian predators	Africa	Guinea	0
170	29069	guib	1	Tragelaphus scriptus	Tragelaphus scriptus	1	NA	NA	Small/medium _x000D_ non-predatory mammals	Africa	Guinea	0
171	29069	hyene	1	Crocuta crocuta	Crocuta crocuta	1	NA	NA	Top mammalian predators	Africa	Guinea	0
172	29069	african wild dog	1	Lycaon pictus	Lycaon pictus	1	NA	NA	Small mammalian predators	Africa	Guinea	0
173	29069	pterocarbus callinesi (butterfly)	1	pterocarbus callinesi (butterfly)	NA	1	NA	NA	NA	Africa	Guinea	0
174	29069	ronier (palm)	1	ronier (palm)	NA	1	NA	NA	NA	Africa	Guinea	0
175	67728	sturgeons	1	Acipenseridae	NA	NA	Acipenseridae	1	NA	Europe	Romania	1
176	67728	pikes	1	Esox lucius	NA	NA	Esox lucius	1	NA	Europe	Romania	1
177	555540945	lynx	1	Lynx lynx	NA	NA	Lynx lynx	1	Top mammalian predators	Europe	Romania	1
178	555540945	bear	1	Ursus arctos	NA	NA	Ursus arctos	1	Top mammalian predators	Europe	Romania	1
179	555540945	deer	1	Cervus elaphus	NA	NA	NA	1	Large _x000D_ non-predatory mammals	Europe	Romania	1
180	555540945	deer	1	Capreolus capreolus	NA	NA	NA	1	Small/medium _x000D_ non-predatory mammals	Europe	Romania	1
181	555531377	Black goat	1	Rupicapra rupicapra	Rupicapra rupicapra	1	Rupicapra rupicapra	1	Small/medium _x000D_ non-predatory mammals	Europe	Romania	1
182	555531377	lynx	1	Lynx lynx	Lynx lynx	1	Lynx lynx	1	Top mammalian predators	Europe	Romania	1
183	555531377	wolf	1	Canis lupus	Canis lupus	1	Canis lupus	1	Top mammalian predators	Europe	Romania	1
184	555531377	bear	1	Ursus arctos	Ursus arctos	1	Ursus arctos	1	Top mammalian predators	Europe	Romania	1
185	389012	aquila adalberti	1	Aquila adalberti	Aquila adalberti	1	Aquila adalberti	1	NA	Europe	Spain	1
186	389012	milano milvus	1	Milvus milvus	NA	NA	Milvus milvus	1	Raptors	Europe	Spain	1
187	389012	Milano negro	1	Milvus migrans	Milvus migrans	1	NA	NA	Raptors	Europe	Spain	0
188	389012	Aquila adalberti	1	Aquila adalberti	Aquila adalberti	1	Aquila adalberti	1	NA	Europe	Spain	1
189	389012	eagles	1	eagles	NA	1	NA	1	NA	Europe	Spain	1
190	389011	iberian ibex	1	Capra pyrenaica	NA	NA	Capra pyrenaica	1	Large _x000D_ non-predatory mammals	Europe	Spain	1
191	349125	cinereous vuluture	1	Aegypius monachus	NA	NA	Aegypius monachus	1	Raptors	Europe	Spain	1
192	349125	imperial eagle	1	Aquila heliaca	NA	NA	Aquila heliaca	1	Raptors	Europe	Spain	1
193	851	wolf	1	Canis lupus	Canis lupus	1	NA	NA	Top mammalian predators	Europe	Poland	0
194	11144	Aquila chrysaetos	1	Aquila chrysaetos	Aquila chrysaetos	1	Aquila chrysaetos	1	Raptors	Europe	Poland	1
195	11144	wolf	1	Canis lupus	Canis lupus	1	Canis lupus	1	Top mammalian predators	Europe	Poland	1
196	850	Raptors	1	Raptors	Raptors	1	NA	NA	NA	Europe	Poland	0
197	848	marmot	1	Marmota marmota latirostris	NA	NA	NA	1	Small/medium _x000D_ non-predatory mammals	Europe	Poland	1
198	848	goat	1	Rupicapra rupicapra	NA	NA	Rupicapra rupicapra	1	Small/medium _x000D_ non-predatory mammals	Europe	Poland	1
199	848	red dear	1	Cervus elaphus	Cervus elaphus	1	NA	NA	Large _x000D_ non-predatory mammals	Europe	Poland	0
200	848	Aquila chrysaetos	1	Aquila chrysaetos	Aquila chrysaetos	1	NA	NA	Raptors	Europe	Poland	0
201	344525	wolve	1	Canis lupus	NA	NA	Canis lupus	1	Top mammalian predators	Europe	Czech republic	1
202	344525	lynx	1	Lynx lynx	Lynx lynx	1	NA	NA	Top mammalian predators	Europe	Czech republic	0
203	344525	Aquila chrysaetos	1	Aquila chrysaetos	Aquila chrysaetos	1	NA	NA	Raptors	Europe	Czech republic	0
204	344525	Falco peregrinus	1	Falco peregrinus	Falco peregrinus	1	NA	NA	Raptors	Europe	Czech republic	0
205	344525	Milvus milvus	1	Milvus milvus	Milvus milvus	1	NA	NA	Raptors	Europe	Czech republic	0
206	344525	Bubo bubo	1	Bubo bubo	Bubo bubo	1	NA	NA	Raptors	Europe	Czech republic	0
207	344526	Haliaeetus albicilla	1	Haliaeetus albicilla	Haliaeetus albicilla	1	NA	NA	Raptors	Europe	Czech republic	0
208	344526	Falco peregrinus	1	Falco peregrinus	Falco peregrinus	1	NA	NA	Raptors	Europe	Czech republic	0
209	344526	Accipiter nisus	1	Accipiter nisus	Accipiter nisus	1	NA	NA	Raptors	Europe	Czech republic	0
210	344526	Bubo bubo	1	Bubo bubo	Bubo bubo	1	NA	NA	Raptors	Europe	Czech republic	0
211	344526	Falco tinnunculus	1	Falco tinnunculus	Falco tinnunculus	1	NA	NA	Raptors	Europe	Czech republic	0
212	344526	Buteo buteo	1	Buteo buteo	Buteo buteo	1	NA	NA	Raptors	Europe	Czech republic	0
213	344526	Aquila heliaca	1	Aquila heliaca	Aquila heliaca	1	NA	NA	Raptors	Europe	Czech republic	0
214	344527	lynx	1	Lynx lynx	Lynx lynx	1	NA	NA	Top mammalian predators	Europe	Czech republic	0
215	344527	Haliaeetus albicilla	1	Haliaeetus albicilla	Haliaeetus albicilla	1	NA	NA	Raptors	Europe	Czech republic	0
216	667	lynx	1	Lynx lynx	Lynx lynx	1	NA	NA	Top mammalian predators	Europe	Germany	0
217	854	bison	1	Bison bonasus	Bison bonasus	1	Bison bonasus	1	Large _x000D_ non-predatory mammals	Europe	Poland	1
218	344524	white-tailed eagle	1	Haliaeetus albicilla	Haliaeetus albicilla	1	NA	NA	Raptors	Europe	Czech republic	0
219	344524	golden eagle	1	Aquila chrysaetos	Aquila chrysaetos	1	NA	NA	Raptors	Europe	Czech republic	0
220	344524	lynx	1	Lynx lynx	Lynx lynx	1	NA	NA	Top mammalian predators	Europe	Czech republic	0
221	344524	wolf	1	Canis lupus	Canis lupus	1	NA	NA	Top mammalian predators	Europe	Czech republic	0
222	303880	elephants	1	Loxodonta spec.	NA	NA	Loxodonta spec.	1	Large _x000D_ non-predatory mammals	Africa	Gabon	1
223	303877	elephants	1	Loxodonta spec.	NA	NA	Loxodonta spec.	1	Large _x000D_ non-predatory mammals	Africa	Gabon	1
224	303877	Buffalo	1	Syncerus caffer	NA	NA	Syncerus caffer	1	Large _x000D_ non-predatory mammals	Africa	Gabon	1
225	303877	cephalophe	1	Cephalophus spec.	NA	NA	Cephalophus spec.	1	Large _x000D_ non-predatory mammals	Africa	Gabon	1
226	301850	elephants	1	Loxodonta spec.	Loxodonta spec.	1	Loxodonta spec.	1	Large _x000D_ non-predatory mammals	Africa	Gabon	1
227	301850	buffalo	1	Syncerus caffer	Syncerus caffer	1	Syncerus caffer	1	Large _x000D_ non-predatory mammals	Africa	Gabon	1
228	303873	elephants	1	Loxodonta spec.	Loxodonta spec.	1	Loxodonta spec.	1	Large _x000D_ non-predatory mammals	Africa	Gabon	1
229	303873	potamochere	1	Potamochoerus porcus	Potamochoerus porcus	1	Potamochoerus porcus	1	Ominivorous mammals	Africa	Gabon	1
230	103150	wolfe	1	Canis lupus	Canis lupus	1	Canis lupus	1	Top mammalian predators	Europe	France	1
231	103150	chamois	1	Rupicapra rupicapra	Rupicapra rupicapra	1	Rupicapra rupicapra	1	Small/medium _x000D_ non-predatory mammals	Europe	France	1
232	103150	bouquetin	1	Capra ibex	Capra ibex	1	Capra ibex	1	Small/medium _x000D_ non-predatory mammals	Europe	France	1
233	660	genette	1	Genetta genetta	Genetta genetta	1	Genetta genetta	1	Small mammalian predators	Europe	France	1
234	660	fox	1	Vulpes vulpes	Vulpes vulpes	1	Vulpes vulpes	1	Small mammalian predators	Europe	France	1
235	660	beaver	1	Castor fiber	Castor fiber	1	Castor fiber	1	Small/medium _x000D_ non-predatory mammals	Europe	France	1
236	32666	wolf	1	Canis lupus	Canis lupus	1	NA	NA	Top mammalian predators	Europe	Germany	0
237	643	elephants	1	Loxodonta spec.	NA	NA	NA	NA	Large _x000D_ non-predatory mammals	Africa	Congo	2
238	643	buffalo	1	Syncerus caffer	NA	NA	NA	NA	Large _x000D_ non-predatory mammals	Africa	Congo	2
239	643	leopard	1	Panthera pardus	NA	NA	NA	NA	Top mammalian predators	Africa	Congo	2
240	13694	Buffalo	1	Syncerus caffer	NA	NA	NA	NA	Large _x000D_ non-predatory mammals	Africa	Congo	2
241	2266	hippopotame	1	Hippopotamus spec.	NA	NA	NA	NA	Large _x000D_ non-predatory mammals	Africa	Congo	2
242	2266	buffalo	1	Syncerus caffer	NA	NA	NA	NA	Large _x000D_ non-predatory mammals	Africa	Congo	2
243	555543018	antelope	1	Bovidae	NA	NA	Bovidae	1	NA	Africa	Namibia	1
244	555543018	spring boks	1	Antidorcas marsupialis	Antidorcas marsupialis	1	NA	NA	Small/medium _x000D_ non-predatory mammals	Africa	Namibia	0
245	555543018	oryx	1	Oryx spec.	Oryx spec.	1	NA	NA	Large _x000D_ non-predatory mammals	Africa	Namibia	0
246	148026	brown bear	1	Ursus arctos	Ursus arctos	1	NA	NA	Top mammalian predators	Europe	Slovakia	0
247	148026	bison bonasus	1	Bison bonasus	Bison bonasus	1	NA	NA	Large _x000D_ non-predatory mammals	Europe	Slovakia	0
248	148026	Felis silvestris	1	Felis silvestris	NA	1	NA	NA	Small mammalian predators	Europe	Slovakia	0
249	148026	lynx	1	Lynx lynx	Lynx lynx	1	NA	NA	Top mammalian predators	Europe	Slovakia	0
250	148026	wolve	1	Canis lupus	Canis lupus	1	NA	NA	Top mammalian predators	Europe	Slovakia	0
251	12152	brown bear	1	Ursus arctos	Ursus arctos	1	NA	NA	Top mammalian predators	Europe	Slovakia	0
252	12152	lynx	1	Lynx lynx	Lynx lynx	1	NA	NA	Top mammalian predators	Europe	Slovakia	0
253	12152	wolve	1	Canis lupus	Canis lupus	1	NA	NA	Top mammalian predators	Europe	Slovakia	0
254	4377	brown bear	1	Ursus arctos	Ursus arctos	1	NA	NA	Top mammalian predators	Europe	Slovakia	0
255	4377	wolve	1	Canis lupus	Canis lupus	1	NA	NA	Top mammalian predators	Europe	Slovakia	0
256	1975	brown bear	1	Ursus arctos	Ursus arctos	1	NA	NA	Top mammalian predators	Europe	Slovakia	0
257	1975	Rupicapra rupicapra	1	Rupicapra rupicapra	Rupicapra rupicapra	1	NA	NA	Small/medium _x000D_ non-predatory mammals	Europe	Slovakia	0
258	1975	Felis silvestris	1	Felis silvestris	NA	1	NA	NA	Small mammalian predators	Europe	Slovakia	0
259	1975	lynx	1	Lynx lynx	Lynx lynx	1	NA	NA	Top mammalian predators	Europe	Slovakia	0
260	1975	wolve	1	Canis lupus	Canis lupus	1	NA	NA	Top mammalian predators	Europe	Slovakia	0
261	1975	Aquila chrysaetos	1	Aquila chrysaetos	Aquila chrysaetos	1	NA	NA	Raptors	Europe	Slovakia	0
262	4375	brown bear	1	Ursus arctos	Ursus arctos	1	NA	NA	Top mammalian predators	Europe	Slovakia	0
263	4375	Felis silvestris	1	Felis silvestris	NA	1	NA	NA	Small mammalian predators	Europe	Slovakia	0
264	4375	lynx	1	Lynx lynx	Lynx lynx	1	NA	NA	Top mammalian predators	Europe	Slovakia	0
265	4375	wolve	1	Canis lupus	Canis lupus	1	NA	NA	Top mammalian predators	Europe	Slovakia	0
266	4375	Aquila chrysaetos	1	Aquila chrysaetos	Aquila chrysaetos	1	NA	NA	Raptors	Europe	Slovakia	0
267	909	wolverine	1	Gulo gulo	Gulo gulo	1	NA	NA	Top mammalian predators	Europe	Sweden	0
268	909	lynx	1	Lynx lynx	Lynx lynx	1	NA	NA	Top mammalian predators	Europe	Sweden	0
269	905	wolverine	1	Gulo gulo	Gulo gulo	1	NA	NA	Top mammalian predators	Europe	Sweden	0
270	905	lynx	1	Lynx lynx	Lynx lynx	1	NA	NA	Top mammalian predators	Europe	Sweden	0
271	906	wolverine	1	Gulo gulo	Gulo gulo	1	NA	NA	Top mammalian predators	Europe	Sweden	0
272	906	lynx	1	Lynx lynx	Lynx lynx	1	NA	NA	Top mammalian predators	Europe	Sweden	0
273	907	wolverine	1	Gulo gulo	Gulo gulo	1	NA	NA	Top mammalian predators	Europe	Sweden	0
274	907	lynx	1	Lynx lynx	Lynx lynx	1	NA	NA	Top mammalian predators	Europe	Sweden	0
275	3998	wolverine	1	Gulo gulo	Gulo gulo	1	NA	NA	Top mammalian predators	Europe	Sweden	0
276	3998	lynx	1	Lynx lynx	Lynx lynx	1	NA	NA	Top mammalian predators	Europe	Sweden	0
277	908	brown bear	1	Ursus arctos	Ursus arctos	1	NA	NA	Top mammalian predators	Europe	Sweden	0
278	641	elephants	1	Loxodonta spec.	NA	NA	NA	NA	Large _x000D_ non-predatory mammals	Africa	Chad	2
279	555558302	elephants	1	Loxodonta spec.	NA	NA	NA	NA	Large _x000D_ non-predatory mammals	Africa	Chad	2
280	555558302	lions	1	Panthera leo	NA	NA	NA	NA	Top mammalian predators	Africa	Chad	2
281	555558302	girafe	1	Giraffa spec.	NA	NA	NA	NA	Large _x000D_ non-predatory mammals	Africa	Chad	2
282	555558302	panthers	1	Panthera pardus	NA	NA	NA	NA	Top mammalian predators	Africa	Chad	2
283	555558302	lycaon	1	Lycaon pictus	NA	NA	NA	NA	Small mammalian predators	Africa	Chad	2
284	555558302	hypotrague	1	Hippotragus niger	NA	NA	NA	NA	Large _x000D_ non-predatory mammals	Africa	Chad	2
285	555558302	eland	1	Taurotragus oryx	NA	NA	NA	NA	Large _x000D_ non-predatory mammals	Africa	Chad	2
286	642	lycaon	1	Lycaon pictus	NA	NA	NA	NA	Small mammalian predators	Africa	Chad	2
287	642	panthers	1	Panthera pardus	NA	NA	NA	NA	Top mammalian predators	Africa	Chad	2
288	642	lions	1	Panthera leo	NA	NA	NA	NA	Top mammalian predators	Africa	Chad	2
289	642	cheetah	1	Acinonyx jubatus	NA	NA	NA	NA	Top mammalian predators	Africa	Chad	2
290	5168	elephants	1	Loxodonta spec.	NA	NA	NA	NA	Large _x000D_ non-predatory mammals	Africa	Chad	2
291	5168	girafe	1	Giraffa spec.	NA	NA	NA	NA	Large _x000D_ non-predatory mammals	Africa	Chad	2
292	5168	crocodile	1	Crocodylinae	NA	NA	NA	NA	NA	Africa	Chad	2
293	5168	bubale	1	Syncerus caffer	NA	NA	NA	NA	Large _x000D_ non-predatory mammals	Africa	Chad	2
294	5168	lamantin	1	Trichechus senegalensis	NA	NA	NA	NA	NA	Africa	Chad	2
295	31459	elephants	1	Loxodonta spec.	NA	NA	NA	NA	Large _x000D_ non-predatory mammals	Africa	CAR	2
296	31459	gorilla	1	Gorilla gorilla	NA	NA	NA	NA	Great apes	Africa	CAR	2
297	28745	elephants	1	Loxodonta spec.	NA	NA	NA	NA	Large _x000D_ non-predatory mammals	Africa	CAR	2
298	28745	gorilla	1	Gorilla gorilla	NA	NA	NA	NA	Great apes	Africa	CAR	2
299	28745	chimpanzees	1	Pan troglodytes	NA	NA	NA	NA	Great apes	Africa	CAR	2
300	28745	buffalo	1	Syncerus caffer	NA	NA	NA	NA	Large _x000D_ non-predatory mammals	Africa	CAR	2
301	28745	hippopotame	1	Hippopotamus spec.	NA	NA	NA	NA	Large _x000D_ non-predatory mammals	Africa	CAR	2
302	28745	cephalopes	1	Cephalophinae spc.	NA	NA	NA	NA	Small/medium _x000D_ non-predatory mammals	Africa	CAR	2
303	28745	Tragelaphus spekii	1	Tragelaphus spekii	NA	NA	NA	NA	Large _x000D_ non-predatory mammals	Africa	CAR	2
304	28745	Cercopithecus mitis	1	Cercopithecus mitis	NA	NA	NA	NA	Small bodied primates	Africa	CAR	2
305	28745	Cercopithecus spec.	1	Cercopithecus spec.	NA	NA	NA	NA	Small bodied primates	Africa	CAR	2
306	28745	Colobus guereza	1	Colobus guereza	NA	NA	NA	NA	Small bodied primates	Africa	CAR	2
307	9999999	rhinos	1	Rhinocerotidae spc.	NA	NA	Rhinocerotidae spc.	1	Large _x000D_ non-predatory mammals	Africa	South Africa	1
308	9999999	kudus	1	Tragelaphus spec.	Tragelaphus spec.	1	NA	NA	Small/medium _x000D_ non-predatory mammals	Africa	South Africa	0
309	876	spring boks	1	Antidorcas marsupialis	Antidorcas marsupialis	1	NA	NA	Small/medium _x000D_ non-predatory mammals	Africa	South Africa	0
310	876	duikers	1	Cephalophinae spc.	Cephalophinae spc.	1	NA	NA	Small/medium _x000D_ non-predatory mammals	Africa	South Africa	0
311	877	rhinos	1	Rhinocerotidae spc.	Rhinocerotidae spc.	1	Rhinocerotidae spc.	1	Large _x000D_ non-predatory mammals	Africa	South Africa	1
312	2278	kudu	1	Tragelaphus strepsiceros	NA	NA	NA	NA	NA	Africa	Ethiopia	2
313	2278	warthogs	1	Phacochoerus africanus	NA	NA	NA	NA	Ominivorous mammals	Africa	Ethiopia	2
314	2278	Swayne's Hartebeest	1	Traglaphus imberbis	NA	NA	NA	NA	NA	Africa	Ethiopia	2
315	2278	hippopotamus	1	Hippopotamus spec.	NA	NA	NA	NA	Large _x000D_ non-predatory mammals	Africa	Ethiopia	2
316	2278	Grant's Gazella	1	Ourebia ourebi	NA	NA	NA	NA	NA	Africa	Ethiopia	2
