# Supplementary material for: Analysis of differences and commonalities in wildlife hunting across the Africa-Europe South-North gradient
Source: PLoS Biol. 2022 Aug 30;20(8):e3001707. doi: 10.1371/journal.pbio.3001707 (PMC9426919; doi:10.1371/journal.pbio.3001707)
Supplement: S3 Data — (XLSX) [file pbio.3001707.s005.xlsx]

## Sheet: data_Fig_1c_3c
WDPA_ID	Country	Continent	Region	Species_hunted	Scientific_name_hunted	Species_nr_hunted	Year_species_killed	Species_nr_per_year	Year_species_killed_year_2	legal.illegal	Reason	Weapon	hunting_permits	kg	Nr_Which_species_in_NP	Nr_Which_species_out_NP	Year	NP_size	Species_group	Extraction_per_squaremeter
757	Kenya	Africa	East Africa	Animals	NA	0	year	0	year	legal	NA	NA	NA	NA	NA	NA	NA	715	NA	0
40042	Uganda	Africa	East Africa	Animals	NA	0	year	0	year	legal	NA	NA	NA	NA	NA	NA	NA	220	NA	0
2277	Ethiopia	Africa	East Africa	Animals	NA	0	year	0	year	legal	NA	NA	NA	NA	NA	NA	NA	2220	NA	0
2281	Ethiopia	Africa	East Africa	Animals	NA	0	year	0	year	legal	NA	NA	NA	NA	NA	NA	NA	2200	NA	0
169110	Austria	Europe	West Europe	NA	Animals	0	NA	0	year	illegal	NA	NA	NA	NA	NA	0	NA	93	NA	0
169110	Austria	Europe	West Europe	red_deer	Cervus elaphus	150	year	150	year	legal	population control, protection of flora	NA	NA	NA	NA	0	NA	93	Large non-predatory mammals	1612903226
169110	Austria	Europe	West Europe	wild_pig	Sus scrofa	400	year	400	year	legal	population control, protection of flora	NA	NA	NA	NA	0	NA	93	Ominivorous mammals	4301075269
174775	Austria	Europe	West Europe	Chamois	Rupicapra rupicapra	0.3333	year	0.3333	year	illegal	Hunting/poaching	NA	NA	NA	NA	2	NA	110	Small to medum non-predatory mammals	0.00303
174775	Austria	Europe	West Europe	Chamois	Rupicapra rupicapra	150	year	150	year	legal	population control	NA	NA	NA	NA	2	NA	110	Small to medum non-predatory mammals	1363636364
174775	Austria	Europe	West Europe	red_deer	Cervus elaphus	150	year	150	year	legal	population control	NA	NA	NA	NA	2	NA	110	Large non-predatory mammals	1363636364
174775	Austria	Europe	West Europe	roe_deer	Capreolus capreolus	150	year	150	year	legal	population control	NA	NA	NA	NA	2	NA	110	Small to medum non-predatory mammals	1363636364
169111	Austria	Europe	West Europe	Animals	NA	0	NA	0	year	illegal	NA	NA	NA	NA	0	NA	NA	13.3	NA	0
169111	Austria	Europe	West Europe	wild_pig	Sus scrofa	50	year	50	year	legal	population control	NA	NA	NA	0	NA	NA	13.3	Ominivorous mammals	3759398496
679	Hungary	Europe	East Europe	Hooded crow	Corvus cornix	280	2016/2017	280	year	legal	population control	traps	20 permits from park stuff, no permits needed	NA	NA	NA	NA	809.57	Ominivorous birds	0.345862618
679	Hungary	Europe	East Europe	common_magpie	Pica pica	60	2016/2017	60	year	legal	population control	traps	20 permits from park stuff, no permits needed	NA	NA	NA	NA	809.57	Ominivorous birds	0.074113418
679	Hungary	Europe	East Europe	red_fox	Vulpes vulpes	540	2016/2017	540	year	legal	population control	traps/shooting	20 permits from park stuff, no permits needed	NA	NA	NA	NA	809.57	Small mammalian predators	0.667020764
679	Hungary	Europe	East Europe	European_badger	Meles meles	15	2016/2017	15	year	legal	population control	traps	20 permits from park stuff, no permits needed	NA	NA	NA	NA	809.57	Ominivorous mammals	0.018528355
679	Hungary	Europe	East Europe	wild_pig	Sus scrofa	420	2016/2017	420	year	legal	population control	shooting	20 permits from park stuff, no permits needed	NA	NA	NA	NA	809.57	Ominivorous mammals	0.518793928
679	Hungary	Europe	East Europe	red_deer	Cervus elaphus	170	2016/2017	170	year	legal	population control	shooting	20 permits from park stuff, no permits needed	NA	NA	NA	NA	809.57	Large non-predatory mammals	0.209988018
680	Hungary	Europe	East Europe	wolf	Canis lupus	1	per year	1	year	illegal	human wildlife conflict	shooting	NA	NA	NA	NA	NA	422.83	Top mammalian predators	0.002365017
680	Hungary	Europe	East Europe	Animals	NA	0	year	0	year	legal	NA	NA	NA	NA	NA	NA	NA	422.83	NA	0
555539806	Hungary	Europe	East Europe	hunting wild boar, deer, roc	NA	600	year	600	year	legal	population control	NA	NA	NA	NA	NA	NA	593.7	NA	101061142
178325	Hungary	Europe	East Europe	coypu	Myocastor coypus	10	NA	10	year	illegal	NA	NA	NA	NA	NA	NA	NA	606.75	NA	0.016481253
178325	Hungary	Europe	East Europe	Animals	NA	0	year	0	year	legal	NA	NA	NA	NA	NA	NA	NA	606.75	NA	0
13652	Hungary	Europe	East Europe	wolf	Canis lupus	1	2015	0.1	year	illegal	NA	accident in with a fence	NA	NA	NA	NA	NA	202	Top mammalian predators	0.00049505
13652	Hungary	Europe	East Europe	wild_pig	Sus scrofa	160-240	year	200	year	legal	reduce damage to vegitation and ground dewelling species	NA	NA	NA	NA	NA	NA	202	Ominivorous mammals	0.99009901
1441	Uganda	Africa	East Africa	Animals	NA	0	year	0	year	legal	NA	NA	NA	NA	NA	NA	NA	260	NA	0
18437	Uganda	Africa	East Africa	Animals	NA	0	year	0	year	legal	NA	NA	NA	NA	NA	NA	NA	327	NA	0
40002	Uganda	Africa	East Africa	sitatunga	Tragelaphus spekii	20	year	20	year	legal	population control	NA	NA	NA	NA	NA	NA	766	Large non-predatory mammals	0.026109661
752	Kenya	Africa	East Africa	Animals	NA	0	year	0	year	legal	NA	NA	NA	NA	NA	NA	NA	13747	NA	0
670	Ghana	Africa	West Africa	Animals	NA	0	year	0	year	legal	NA	NA	NA	NA	NA	NA	NA	3743	NA	0
5173	Ghana	Africa	West Africa	Animals	NA	0	year	0	year	legal	NA	NA	NA	NA	NA	NA	NA	160	NA	0
672	Ghana	Africa	West Africa	Animals	NA	0	year	0	year	legal	NA	NA	NA	NA	NA	NA	NA	563	NA	0
26460	Ghana	Africa	West Africa	Animals	NA	0	year	0	year	legal	NA	NA	NA	NA	NA	NA	NA	375	NA	0
671	Ghana	Africa	West Africa	Animals	NA	0	year	0	year	legal	NA	NA	NA	NA	NA	NA	NA	1820	NA	0
7409	Liberia	Africa	West Africa	Animals	NA	0	year	0	year	legal	NA	NA	NA	NA	NA	NA	NA	1803.63	NA	0
9170	Liberia	Africa	West Africa	Animals	NA	0	year	0	year	legal	NA	NA	NA	NA	NA	NA	NA	971.37	NA	0
9176	Liberia	Africa	West Africa	Animals	NA	0	year	0	year	legal	NA	NA	NA	NA	NA	NA	NA	135	NA	0
9171	Liberia	Africa	West Africa	Hippopotamus	Hippopotamus spec.	1	2014	0.1	year	illegal	human consumption	Snare	0	NA	NA	NA	NA	979.75	Large non-predatory mammals	0.000102067
9171	Liberia	Africa	East Africa	Chimpanzee	Pan troglodytes	1	2017	0.1	year	illegal	human consumption	firearm	NA	NA	NA	NA	NA	979.75	Great apes	0.000102067
9171	Liberia	Africa	East Africa	Red colobus	Piliocolobus badius	20	per year	20	year	illegal	Commercial	firearm	NA	NA	NA	NA	NA	979.75	Small bodied primates	0.020413371
9171	Liberia	Africa	East Africa	Animals	NA	0	year	0	year	legal	NA	NA	NA	NA	NA	NA	NA	979.75	NA	0
761	Kenya	Africa	East Africa	Animals	NA	0	year	0	year	legal	NA	NA	NA	NA	NA	NA	NA	117.21	NA	0
1297	Kenya	Africa	West Africa	Animals	NA	0	year	0	year	legal	NA	NA	NA	NA	NA	NA	NA	1510	NA	0
2278	Ethiopia	Africa	West Africa	Grants Gazells	Nanger granti	150	year	150	year	legal	population control	NA	NA	NA	NA	NA	NA	514	NA	0.291828794
2278	Ethiopia	Africa	West Africa	Greater Kudu	Tragelaphus strepsiceros	150	year	150	year	legal	population control	NA	NA	NA	NA	NA	NA	514	NA	0.291828794
2278	Ethiopia	Africa	West Africa	Lesser kudu	Tragelaphus imberbis	150	year	150	year	legal	population control	NA	NA	NA	NA	NA	NA	514	NA	0.291828794
2278	Ethiopia	Africa	West Africa	waterbuck	Kobus ellipsiprymnus	150	year	150	year	legal	population control	NA	NA	NA	NA	NA	NA	514	Large non-predatory mammals	0.291828794
2278	Ethiopia	Africa	West Africa	warthogs	Phacochoerus africanus	150	year	150	year	legal	population control	NA	NA	NA	NA	NA	NA	514	Ominivorous mammals	0.291828794
2278	Ethiopia	Africa	West Africa	Harnessed bushbuck	Tragelaphus scriptus	150	year	150	year	legal	population control	NA	NA	NA	NA	NA	NA	514	Small to medum non-predatory mammals	0.291828794
2278	Ethiopia	Africa	West Africa	Red_river_hog	Potamochoerus porcus	150	year	150	year	legal	population control	NA	NA	NA	NA	NA	NA	514	Ominivorous mammals	0.291828794
7417	Sierra Leone	Africa	East Africa	Animals	NA	0	year	0	year	legal	NA	NA	NA	NA	NA	NA	NA	388.5	NA	0
555542335	Sierra Leone	Africa	East Africa	Animals	NA	0	year	0	year	legal	NA	NA	NA	NA	NA	NA	NA	710.7	NA	0
18438	Uganda	Africa	East Africa	Animals	NA	0	year	0	year	legal	NA	NA	NA	NA	NA	NA	NA	995	NA	0
957	Uganda	Africa	West Europe	Animals	NA	0	year	0	year	legal	NA	NA	NA	NA	NA	NA	NA	2056	NA	0
13704	Ethiopia	Africa	East Europe	Animals	NA	0	year	0	year	legal	NA	NA	NA	NA	NA	NA	NA	5061	NA	0
102224	Germany	Europe	East Europe	Animals	NA	0	NA	0	year	illegal	NA	NA	NA	NA	NA	NA	NA	103.23	NA	0
102224	Germany	Europe	East Europe	wild_pig	Sus scrofa	284	year	284	year	legal	population control	NA	NA	NA	NA	NA	NA	103.23	Ominivorous mammals	2751138235
11151	Romania	Europe	North Africa	Animals	NA	0	year	0	year	legal	NA	NA	NA	NA	NA	NA	NA	611.9	NA	0
555531207	Romania	Europe	North Africa	Animals	NA	0	year	0	year	illegal	NA	NA	NA	NA	0	NA	NA	167.21	NA	0
555531207	Romania	Europe	North Africa	Animals	NA	0	year	0	year	legal	NA	NA	NA	NA	0	NA	NA	167.21	NA	0
941	Tunisia	Africa	North Africa	Animals	NA	0	year	0	year	legal	NA	NA	NA	NA	NA	NA	NA	126	NA	0
555624270	Tunisia	Africa	North Africa	Animals	NA	0	year	0	year	legal	NA	NA	NA	NA	NA	NA	NA	1761.09	NA	0
18776	Tunisia	Africa	North Africa	Animals	NA	0	year	0	year	legal	NA	NA	NA	NA	NA	NA	NA	63.47	NA	0
555624249	Tunisia	Africa	North Africa	Jackals	Canis adustus	10	year	10	year	legal	NA	NA	NA	NA	NA	NA	NA	80.22	Small mammalian predators	0.124657193
555624261	Tunisia	Africa	North Africa	Animals	NA	0	year	0	year	legal	NA	NA	NA	NA	NA	NA	NA	52.32	NA	0
555547993	Cameroon	Africa	West Africa	Giant Ground Pangolin	Smutsia gigantea	8 legs	2015	2	2015	illegal	Hunting/poaching	NA	NA	40	NA	NA	NA	975	Insectivorous mamals	0.002051282
555547993	Cameroon	Africa	West Africa	African buffalo	Syncerus caffer	21 legs, 12 trophees	2015	5	2015	illegal	Hunting/poaching	NA	NA	56	NA	NA	NA	975	Large non-predatory mammals	0.005128205
555547993	Cameroon	Africa	West Africa	Red river hog	Potamochoerus porcus	2 animals+ 45 legs	2015	13	2015	illegal	Hunting/poaching	NA	NA	177	NA	NA	NA	975	Ominivorous mammals	0.013333333
555547993	Cameroon	Africa	West Africa	Sitatunga	Tragelaphus spekii	6 animals+ 9 legs	2015	8	2015	illegal	Hunting/poaching	NA	NA	83.5	NA	NA	NA	975	Large non-predatory mammals	0.008205128
555547993	Cameroon	Africa	West Africa	Bay Duiker	Cephalophus dorsalis	13 animals+ 94 legs+ 12 trophies ( 6 skins)	2015	36	2015	illegal	Hunting/poaching	NA	NA	402.5	NA	NA	NA	975	Small to medum non-predatory mammals	0.036923077
555547993	Cameroon	Africa	West Africa	Blue duiker	Philantomba monticola	38 animals+ 25 legs, 138 trophees	2015	44	2015	illegal	Hunting/poaching	NA	NA	173	NA	NA	NA	975	Small to medum non-predatory mammals	0.045128205
555547993	Cameroon	Africa	West Africa	Cynocéphale	Cynophalus spp	2 animals	2015	2	2015	illegal	Hunting/poaching	NA	NA	30	NA	NA	NA	975	NA	0.002051282
555547993	Cameroon	Africa	West Africa	Bongo	Tragelaphus eurycerus.	16 legs	2015	4	2015	illegal	Hunting/poaching	NA	NA	80	NA	NA	NA	975	NA	0.004102564
555547993	Cameroon	Africa	West Africa	Water chevrotain	Hyemoschus aquaticus	5 legs + 6 trophees (skin)	2015	6	2015	illegal	Hunting/poaching	NA	NA	10	NA	NA	NA	975	Small to medum non-predatory mammals	0.006153846
555547993	Cameroon	Africa	West Africa	Chimpanzee	Pan troglodytes	3 animals	2015	3	2015	illegal	Hunting/poaching	NA	NA	90	NA	NA	NA	975	Great apes	0.003076923
555547993	Cameroon	Africa	West Africa	Gambian pouched rat	Cricetomys gambianus	1 animals	2015	1	2015	illegal	Hunting/poaching	NA	NA	2	NA	NA	NA	975	NA	0.001025641
555547993	Cameroon	Africa	West Africa	African palm civet	Nandinia binotata	1 animals + 3 trophees (skin)	2015	4	2015	illegal	Hunting/poaching	NA	NA	2	NA	NA	NA	975	Small mammalian predators	0.004102564
555547993	Cameroon	Africa	West Africa	Mountain reedbuck	Redunca fulvorufula	2 trophees	2015	1	2015	illegal	Hunting/poaching	NA	NA	5	NA	NA	NA	975	Large non-predatory mammals	0.001025641
555547993	Cameroon	Africa	West Africa	Toco toucan	Ramphastos toco	5 trophees (3 feeds)	2015	1	2015	illegal	Hunting/poaching	NA	NA	1	NA	NA	NA	975	NA	0.001025641
555547993	Cameroon	Africa	West Africa	Long-tailed pangolin	Manis tetradactyla	5 animals	2015	5	2015	illegal	Hunting/poaching	NA	NA	14	NA	NA	NA	975	NA	0.005128205
555547993	Cameroon	Africa	West Africa	Sun-tailed monkey	Cercopithecus solatus	7 animals	2015	7	2015	illegal	Hunting/poaching	NA	NA	70	NA	NA	NA	975	Small bodied primates	0.007179487
555547993	Cameroon	Africa	West Africa	Brush-tailed porcupines	Atherurus africanus	4 animals	2015	4	2015	illegal	Hunting/poaching	NA	NA	20.5	NA	NA	NA	975	NA	0.004102564
555547993	Cameroon	Africa	West Africa	African rock python	Python sebae	7 legs	2015	2	2015	illegal	Hunting/poaching	NA	NA	9	NA	NA	NA	975	NA	0.002051282
555547993	Cameroon	Africa	West Africa	Greater cane rat	Thryonomys swinderianus	1 animals	2015	1	2015	illegal	Hunting/poaching	NA	NA	2.5	NA	NA	NA	975	NA	0.001025641
555547993	Cameroon	Africa	West Africa	Southern tree hyrax	Dendrohyrax arboreus	3 animals	2015	3	2015	illegal	Hunting/poaching	NA	NA	7	NA	NA	NA	975	NA	0.003076923
555547993	Cameroon	Africa	West Africa	Red-flanked duiker	Cephalophus rufilatus	4 legs	2015	1	2015	illegal	Hunting/poaching	NA	NA	12	NA	NA	NA	975	Small to medum non-predatory mammals	0.001025641
555547993	Cameroon	Africa	West Africa	Red-fronted gazelle	Eudorcas rufifrons	19 legs	2015	5	2015	illegal	Hunting/poaching	NA	NA	65	NA	NA	NA	975	NA	0.005128205
555547993	Cameroon	Africa	West Africa	Water chevrotain	Hyemoschus aquaticus	11 fentes	2015	3	2015	illegal	Hunting/poaching	NA	NA	31	NA	NA	NA	975	Small to medum non-predatory mammals	0.003076923
555547993	Cameroon	Africa	West Africa	Red river hog	Potamochoerus porcus	16 legs	2015	4	2015	illegal	Hunting/poaching	NA	NA	49	NA	NA	NA	975	Ominivorous mammals	0.004102564
555547993	Cameroon	Africa	West Africa	Bushbuck	Tragelaphus scriptus	3 animals	2015	3	2015	illegal	Hunting/poaching	NA	NA	9	NA	NA	NA	975	Small to medum non-predatory mammals	0.003076923
555547993	Cameroon	Africa	West Africa	Sitatunga	Tragelaphus spekii	14 fentes	2015	3	2015	illegal	Hunting/poaching	NA	NA	48	NA	NA	NA	975	Large non-predatory mammals	0.003076923
555547993	Cameroon	Africa	West Africa	Bay Duiker	Cephalophus dorsalis	23 animals + 8 fentes	2015	25	2015	illegal	Hunting/poaching	NA	NA	89	NA	NA	NA	975	Small to medum non-predatory mammals	0.025641026
555547993	Cameroon	Africa	West Africa	Red-flanked duiker	Cephalophus rufilatus	13 animals	2015	13	2015	illegal	Hunting/poaching	NA	NA	38	NA	NA	NA	975	Small to medum non-predatory mammals	0.013333333
555547993	Cameroon	Africa	West Africa	African rock python	Python sebae	1 animals	2015	1	2015	illegal	Hunting/poaching	NA	NA	1	NA	NA	NA	975	NA	0.001025641
555547993	Cameroon	Africa	West Africa	Brush-tailed porcupines	Atherurus africanus	16 animals	2015	16	2015	illegal	Hunting/poaching	NA	NA	47	NA	NA	NA	975	NA	0.016410256
555547993	Cameroon	Africa	West Africa	African palm civet	Nandinia binotata	2 animals	2015	2	2015	illegal	Hunting/poaching	NA	NA	7	NA	NA	NA	975	Small mammalian predators	0.002051282
555547993	Cameroon	Africa	West Africa	Western tree hyrax	Dendrohyrax dorsalis	4 animals	2015	4	2015	illegal	Hunting/poaching	NA	NA	12	NA	NA	NA	975	NA	0.004102564
555547993	Cameroon	Africa	West Africa	Black-fronted duiker	Cephalophus nigrifrons	6 animals + 8 fuentes	2015	8	2015	illegal	Hunting/poaching	NA	NA	44	NA	NA	NA	975	NA	0.008205128
555547993	Cameroon	Africa	West Africa	Blue duiker	Philantomba monticola	9 animals + 21 legs	2015	14	2015	illegal	Hunting/poaching	NA	NA	87.5	NA	NA	NA	975	Small to medum non-predatory mammals	0.014358974
555547993	Cameroon	Africa	West Africa	Greater spot-nosed monkey	Cercopithecus nictitans	15 animals + 36 fentes	2015	24	2015	illegal	Hunting/poaching	NA	NA	121	NA	NA	NA	975	Small bodied primates	0.024615385
555547993	Cameroon	Africa	West Africa	Red-eared guenon	Cercopithecus cephus	1 animals	2015	1	2015	illegal	Hunting/poaching	NA	NA	3	NA	NA	NA	975	Small bodied primates	0.001025641
555547993	Cameroon	Africa	West Africa	Long-tailed pangolin	Manis tetradactyla	5 animals	2015	4	2015	illegal	Hunting/poaching	NA	NA	15	NA	NA	NA	975	NA	0.004102564
555547993	Cameroon	Africa	West Africa	Chimpanzee	Pan troglodytes	4 legs	2015	1	2015	illegal	Hunting/poaching	NA	NA	10	NA	NA	NA	975	Great apes	0.001025641
555547993	Cameroon	Africa	West Africa	Cynocéphale	Cynophalus spp	2 fuentes	2015	1	2015	illegal	Hunting/poaching	NA	NA	6	NA	NA	NA	975	NA	0.001025641
555547993	Cameroon	Africa	West Africa	Common genet	Genetta genetta	1 fuente	2015	1	2015	illegal	Hunting/poaching	NA	NA	0.5	NA	NA	NA	975	Small mammalian predators	0.001025641
555547993	Cameroon	Africa	West Africa	African buffalo	Syncerus caffer	2 trophees	2015	2	2015	illegal	Hunting/poaching	NA	NA	5	NA	NA	NA	975	Large non-predatory mammals	0.002051282
555547993	Cameroon	Africa	West Africa	Long-tailed pangolin	Manis tetradactyla	1 animals	2015	1	2015	illegal	Hunting/poaching	NA	NA	5	NA	NA	NA	975	NA	0.001025641
555547993	Cameroon	Africa	West Africa	Red-fronted Gazelle	Eudorcas rufifrons	35 legs	2016	9	2016	illegal	Hunting/poaching	NA	NA	95	NA	NA	NA	975	NA	0.009230769
555547993	Cameroon	Africa	West Africa	Water chevrotain	Hyemoschus aquaticus	11 fentes	2016	3	2016	illegal	Hunting/poaching	NA	NA	31	NA	NA	NA	975	Small to medum non-predatory mammals	0.003076923
555547993	Cameroon	Africa	West Africa	Bushbuck	Tragelaphus scriptus	3 animals	2016	3	2016	illegal	Hunting/poaching	NA	NA	9	NA	NA	NA	975	Small to medum non-predatory mammals	0.003076923
555547993	Cameroon	Africa	West Africa	Red river hog	Potamochoerus porcus	26 legs	2016	7	2016	illegal	Hunting/poaching	NA	NA	68	NA	NA	NA	975	Ominivorous mammals	0.007179487
555547993	Cameroon	Africa	West Africa	Sitatunga	Tragelaphus spekii	14 fentes	2016	4	2016	illegal	Hunting/poaching	NA	NA	48	NA	NA	NA	975	Large non-predatory mammals	0.004102564
555547993	Cameroon	Africa	West Africa	Bay Duiker	Cephalophus dorsalis	23 animals + 15 fentes	2016	27	2016	illegal	Hunting/poaching	NA	NA	87	NA	NA	NA	975	Small to medum non-predatory mammals	0.027692308
555547993	Cameroon	Africa	West Africa	Red-flanked duiker	Cephalophus rufilatus	5 animals	2016	5	2016	illegal	Hunting/poaching	NA	NA	14	NA	NA	NA	975	Small to medum non-predatory mammals	0.005128205
555547993	Cameroon	Africa	West Africa	African rock python	Python sebae	1 animals	2016	1	2016	illegal	Hunting/poaching	NA	NA	1	NA	NA	NA	975	NA	0.001025641
555547993	Cameroon	Africa	West Africa	Brush-tailed porcupines	Atherurus africanus	25 animals	2016	25	2016	illegal	Hunting/poaching	NA	NA	65	NA	NA	NA	975	NA	0.025641026
555547993	Cameroon	Africa	West Africa	African palm civet	Nandinia binotata	2 animals	2016	2	2016	illegal	Hunting/poaching	NA	NA	7	NA	NA	NA	975	Small mammalian predators	0.002051282
555547993	Cameroon	Africa	West Africa	Western tree hyrax	Dendrohyrax dorsalis	4 animals	2016	4	2016	illegal	Hunting/poaching	NA	NA	12	NA	NA	NA	975	NA	0.004102564
555547993	Cameroon	Africa	West Africa	Black-fronted Duiker	Cephalophus nigrifrons	5 animals	2016	5	2016	illegal	Hunting/poaching	NA	NA	20	NA	NA	NA	975	NA	0.005128205
555547993	Cameroon	Africa	West Africa	Blue duiker	Philantomba monticola	34 legs + 1 animals	2016	9	2016	illegal	Hunting/poaching	NA	NA	84	NA	NA	NA	975	Small to medum non-predatory mammals	0.009230769
555547993	Cameroon	Africa	West Africa	Greater spot-nosed monkey	Cercopithecus nictitans	15 animals	2016	4	2016	illegal	Hunting/poaching	NA	NA	45	NA	NA	NA	975	Small bodied primates	0.004102564
555547993	Cameroon	Africa	West Africa	Moustached Monkey	Cercopithecus cephus	2 animals	2016	2	2016	illegal	Hunting/poaching	NA	NA	6	NA	NA	NA	975	Small bodied primates	0.002051282
555547993	Cameroon	Africa	West Africa	Long-tailed pangolin	Manis tetradactyla	5 animals	2016	5	2016	illegal	Hunting/poaching	NA	NA	15	NA	NA	NA	975	NA	0.005128205
555547993	Cameroon	Africa	West Africa	Giant Ground Pangolin	Smutsia gigantea	1 animals + 23.5 kg scale	2016	1	2016	illegal	Hunting/poaching	NA	NA	43.5	NA	NA	NA	975	Insectivorous mamals	0.001025641
555547993	Cameroon	Africa	West Africa	Sun-tailed monkey	Cercopithecus solatus	4 legs	2016	1	2016	illegal	Hunting/poaching	NA	NA	10	NA	NA	NA	975	Small bodied primates	0.001025641
555547993	Cameroon	Africa	West Africa	Common genet	Genetta genetta	1 fentes	2016	1	2016	illegal	Hunting/poaching	NA	NA	0.5	NA	NA	NA	975	Small mammalian predators	0.001025641
555547993	Cameroon	Africa	West Africa	African buffalo	Syncerus caffer	2 trophees	2016	2	2016	illegal	Hunting/poaching	NA	NA	5	NA	NA	NA	975	Large non-predatory mammals	0.002051282
555547993	Cameroon	Africa	West Africa	Brush-tailed porcupines	Atherurus africanus	2 animals	2016	2	2016	illegal	Hunting/poaching	NA	NA	5	NA	NA	NA	975	NA	0.002051282
555547993	Cameroon	Africa	West Africa	Black-fronted Duiker	Cephalophus nigrifrons	1 animals + 8 fentes	2016	3	2016	illegal	Hunting/poaching	NA	NA	24	NA	NA	NA	975	NA	0.003076923
555547993	Cameroon	Africa	West Africa	Blue duiker	Philantomba monticola	7 animals + 1 fente	2016	8	2016	illegal	Hunting/poaching	NA	NA	21.5	NA	NA	NA	975	Small to medum non-predatory mammals	0.008205128
555547993	Cameroon	Africa	West Africa	Greater spot-nosed monkey	Cercopithecus nictitans	18 fentes	2016	5	2016	illegal	Hunting/poaching	NA	NA	38	NA	NA	NA	975	Small bodied primates	0.005128205
555547993	Cameroon	Africa	West Africa	Giant Ground Pangolin	Smutsia gigantea	4 kg scales	2016	1	2016	illegal	Hunting/poaching	NA	NA	4	NA	NA	NA	975	Insectivorous mamals	0.001025641
555547993	Cameroon	Africa	West Africa	Red river hog	Potamochoerus porcus	4 fentes	2016	1	2016	illegal	Hunting/poaching	NA	NA	4	NA	NA	NA	975	Ominivorous mammals	0.001025641
555547993	Cameroon	Africa	West Africa	Red-eared guenon	Cercopithecus cephus	28 animals	2016	7	2016	illegal	Hunting/poaching	NA	NA	28	NA	NA	NA	975	Small bodied primates	0.007179487
555547993	Cameroon	Africa	West Africa	Brush-tailed porcupines	Atherurus africanus	17 animals	2016	5	2016	illegal	Hunting/poaching	NA	NA	30	NA	NA	NA	975	NA	0.005128205
555547993	Cameroon	Africa	West Africa	Black-fronted duiker	Cephalophus nigrifrons	12 fentes	2016	3	2016	illegal	Hunting/poaching	NA	NA	6	NA	NA	NA	975	NA	0.003076923
555547993	Cameroon	Africa	West Africa	Blue duiker	Philantomba monticola	32 animals	2016	8	2016	illegal	Hunting/poaching	NA	NA	82	NA	NA	NA	975	Small to medum non-predatory mammals	0.008205128
555547993	Cameroon	Africa	West Africa	Long-tailed pangolin	Manis tetradactyla	8 gigets	2017	2	2017	illegal	Hunting/poaching	NA	NA	40	NA	NA	NA	975	NA	0.002051282
555547993	Cameroon	Africa	West Africa	African buffalo	Syncerus caffer	21 legs + 12 trophees	2017	6	2017	illegal	Hunting/poaching	NA	NA	56	NA	NA	NA	975	Large non-predatory mammals	0.006153846
555547993	Cameroon	Africa	West Africa	Red river hog	Potamochoerus porcus	2 animals + 45 legs	2017	14	2017	illegal	Hunting/poaching	NA	NA	177	NA	NA	NA	975	Ominivorous mammals	0.014358974
555547993	Cameroon	Africa	West Africa	Sitatunga	Tragelaphus spekii	6 animals + 9 legs	2017	8	2017	illegal	Hunting/poaching	NA	NA	83.5	NA	NA	NA	975	Large non-predatory mammals	0.008205128
555547993	Cameroon	Africa	West Africa	Bay Duiker	Cephalophus dorsalis	13 animals +94 legs+12 trophees (6 skins)	2017	47	2017	illegal	Hunting/poaching	NA	NA	402.5	NA	NA	NA	975	Small to medum non-predatory mammals	0.048205128
555547993	Cameroon	Africa	West Africa	Blue duiker	Philantomba monticola	38 animals + 25 legs +138 legs	2017	45	2017	illegal	Hunting/poaching	NA	NA	173	NA	NA	NA	975	Small to medum non-predatory mammals	0.046153846
555547993	Cameroon	Africa	West Africa	Cynocéphale	Cynophalus spp	2 animals	2017	2	2017	illegal	Hunting/poaching	NA	NA	30	NA	NA	NA	975	NA	0.002051282
555547993	Cameroon	Africa	West Africa	Bongo	Tragelaphus eurycerus.	16 legs	2017	4	2017	illegal	Hunting/poaching	NA	NA	80	NA	NA	NA	975	NA	0.004102564
555547993	Cameroon	Africa	West Africa	Water chevrotain	Hyemoschus aquaticus	5 legs+6 trophees (skin)	2017	6	2017	illegal	Hunting/poaching	NA	NA	10	NA	NA	NA	975	Small to medum non-predatory mammals	0.006153846
555547993	Cameroon	Africa	West Africa	Chimpanzee	Pan troglodytes	3 animals	2017	3	2017	illegal	Hunting/poaching	NA	NA	90	NA	NA	NA	975	Great apes	0.003076923
555547993	Cameroon	Africa	West Africa	Gambian pouched rat	Cricetomys gambianus	1 animals	2017	1	2017	illegal	Hunting/poaching	NA	NA	2	NA	NA	NA	975	NA	0.001025641
555547993	Cameroon	Africa	West Africa	African palm civet	Nandinia binotata	1 animals + 3	2017	1	2017	illegal	Hunting/poaching	NA	NA	2	NA	NA	NA	975	Small mammalian predators	0.001025641
555547993	Cameroon	Africa	West Africa	Mountain reedbuck	Redunca fulvorufula	2 trophees	2017	2	2017	illegal	Hunting/poaching	NA	NA	5	NA	NA	NA	975	Large non-predatory mammals	0.002051282
555547993	Cameroon	Africa	West Africa	Toco toucan	Ramphastos toco	5 trophees (3 legs)	2017	5	2017	illegal	Hunting/poaching	NA	NA	1	NA	NA	NA	975	NA	0.005128205
555547993	Cameroon	Africa	West Africa	Long-tailed pangolin	Manis tetradactyla	5 animals + trophees (scales)	2017	5	2017	illegal	Hunting/poaching	NA	NA	NA	NA	NA	NA	975	NA	0.005128205
555547993	Cameroon	Africa	West Africa	Sun-tailed monkey	Cercopithecus solatus	7 animals	2017	7	2017	illegal	Hunting/poaching	NA	NA	70	NA	NA	NA	975	Small bodied primates	0.007179487
555547993	Cameroon	Africa	West Africa	Brush-tailed porcupines	Atherurus africanus	4 animals	2017	4	2017	illegal	Hunting/poaching	NA	NA	20.5	NA	NA	NA	975	NA	0.004102564
555547993	Cameroon	Africa	West Africa	African rock python	Python sebae	7 legs	2017	2	2017	illegal	Hunting/poaching	NA	NA	9	NA	NA	NA	975	NA	0.002051282
555547993	Cameroon	Africa	West Africa	Greater cane rat	Thryonomys swinderianus	1 animals	2017	1	2017	illegal	Hunting/poaching	NA	NA	2.5	NA	NA	NA	975	NA	0.001025641
555547993	Cameroon	Africa	West Africa	Western tree hyrax	Dendrohyrax dorsalis	3 animals	2017	3	2017	illegal	Hunting/poaching	NA	NA	7	NA	NA	NA	975	NA	0.003076923
555547993	Cameroon	Africa	West Africa	Red-flanked duiker	Cephalophus rufilatus	4 legs	2017	1	2017	illegal	Hunting/poaching	NA	NA	12	NA	NA	NA	975	Small to medum non-predatory mammals	0.001025641
555547993	Cameroon	Africa	West Africa	Giant Ground Pangolin	Smutsia gigantea	5 legs	2018	2	2018	illegal	Hunting/poaching	NA	NA	20	NA	NA	NA	975	Insectivorous mamals	0.002051282
555547993	Cameroon	Africa	West Africa	African buffalo	Syncerus caffer	21 legs + 12 trophees	2018	6	2018	illegal	Hunting/poaching	NA	NA	56	NA	NA	NA	975	Large non-predatory mammals	0.006153846
555547993	Cameroon	Africa	West Africa	Red river hog	Potamochoerus porcus	1 animals + 37 legs	2018	11	2018	illegal	Hunting/poaching	NA	NA	60	NA	NA	NA	975	Ominivorous mammals	0.011282051
555547993	Cameroon	Africa	West Africa	Sitatunga	Tragelaphus spekii	1 animals + 4 legs	2018	2	2018	illegal	Hunting/poaching	NA	NA	60	NA	NA	NA	975	Large non-predatory mammals	0.002051282
555547993	Cameroon	Africa	West Africa	Bay Duiker	Cephalophus dorsalis	8 animals + 75 legs + 6 skins	2018	27	2018	illegal	Hunting/poaching	NA	NA	330	NA	NA	NA	975	Small to medum non-predatory mammals	0.027692308
555547993	Cameroon	Africa	West Africa	Blue duiker	Philantomba monticola	12 animals + 12 legs + 138 trophees	2018	15	2018	illegal	Hunting/poaching	NA	NA	82	NA	NA	NA	975	Small to medum non-predatory mammals	0.015384615
555547993	Cameroon	Africa	West Africa	Cynocéphale	Cynophalus spp	2 animals	2018	2	2018	illegal	Hunting/poaching	NA	NA	30	NA	NA	NA	975	NA	0.002051282
555547993	Cameroon	Africa	West Africa	Water chevrotain	Hyemoschus aquaticus	5 legs + 6 skins	2018	6	2018	illegal	Hunting/poaching	NA	NA	10	NA	NA	NA	975	Small to medum non-predatory mammals	0.006153846
555547993	Cameroon	Africa	West Africa	Chimpanzee	Pan troglodytes	3 animals	2018	3	2018	illegal	Hunting/poaching	NA	NA	90	NA	NA	NA	975	Great apes	0.003076923
555547993	Cameroon	Africa	West Africa	Gambian pouched rat	Cricetomys gambianus	1 animals	2018	1	2018	illegal	Hunting/poaching	NA	NA	2	NA	NA	NA	975	NA	0.001025641
555547993	Cameroon	Africa	West Africa	African palm civet	Nandinia binotata	3 skin	2018	3	2018	illegal	Hunting/poaching	NA	NA	1	NA	NA	NA	975	Small mammalian predators	0.003076923
555547993	Cameroon	Africa	West Africa	Mountain reedbuck	Redunca fulvorufula	2 skin	2018	2	2018	illegal	Hunting/poaching	NA	NA	5	NA	NA	NA	975	Large non-predatory mammals	0.002051282
555547993	Cameroon	Africa	West Africa	Toco toucan	Ramphastos toco	5 trophees + 3 legs	2018	5	2018	illegal	Hunting/poaching	NA	NA	1	NA	NA	NA	975	NA	0.005128205
555547993	Cameroon	Africa	West Africa	Long-tailed pangolin	Manis tetradactyla	scales (schuppen)	2018	1	2018	illegal	Hunting/poaching	NA	NA	6	NA	NA	NA	975	NA	0.001025641
555547993	Cameroon	Africa	West Africa	Sun-tailed monkey	Cercopithecus solatus	7 animals	2018	7	2018	illegal	Hunting/poaching	NA	NA	70	NA	NA	NA	975	Small bodied primates	0.007179487
555547993	Cameroon	Africa	West Africa	Brush-tailed porcupines	Atherurus africanus	2 animals	2018	2	2018	illegal	Hunting/poaching	NA	NA	15	NA	NA	NA	975	NA	0.002051282
555547993	Cameroon	Africa	West Africa	African rock python	Python sebae	3 legs	2018	1	2018	illegal	Hunting/poaching	NA	NA	5	NA	NA	NA	975	NA	0.001025641
555547993	Cameroon	Africa	West Africa	Animals	NA	0	year	0	year	legal	population control	NA	NA	0	NA	NA	NA	975	NA	0
3011	Cameroon	Africa	West Africa	Animals	NA	0	year	0	year	legal	population control	NA	NA	NA	all 1,1,1	all 1,1,1	NA	1979.47	NA	0
308624	Cameroon	Africa	West Africa	Animals	NA	0	year	0	year	legal	population control	NA	NA	NA	1 1 1	1 1 1	NA	2361	NA	0
1245	Cameroon	Africa	West Africa	Animals	NA	0	year	0	year	legal	population control	NA	NA	NA	NA	NA	NA	2153	NA	0
3012	Cameroon	Africa	West Africa	Animals	NA	0	year	0	year	legal	population control	NA	NA	NA	NA	NA	NA	5260	NA	0
1242	Cameroon	Africa	West Africa	Animals	NA	0	year	0	year	legal	population control	NA	NA	NA	NA	NA	NA	2609.44	NA	0
606	Cameroon	Africa	West Africa	Animals	NA	0	year	0	year	legal	NA	NA	NA	NA	elephants(1,0), Eland (0,1),Giraffe (1,1), Buffalo (1,1), Hypotragus (1,1),Lions (0,1))	elephants(1,0), Eland (0,1),Giraffe (1,1), Buffalo (1,1), Hypotragus (1,1),Lions (0,1))	NA	2113.82	NA	0
606	Cameroon	Africa	West Africa	Bohor Reedbuck	Redunca redunca	6	2017	6	2017	illegal	NA	NA	NA	NA	elephants(1,0), Eland (0,1),Giraffe (1,1), Buffalo (1,1), Hypotragus (1,1),Lions (0,1))	elephants(1,0), Eland (0,1),Giraffe (1,1), Buffalo (1,1), Hypotragus (1,1),Lions (0,1))	NA	2113.82	NA	0.002838463
606	Cameroon	Africa	West Africa	Giant Eland	Tragelaphus derbianus	2	2017	2	2017	illegal	NA	NA	NA	NA	elephants(1,0), Eland (0,1),Giraffe (1,1), Buffalo (1,1), Hypotragus (1,1),Lions (0,1))	elephants(1,0), Eland (0,1),Giraffe (1,1), Buffalo (1,1), Hypotragus (1,1),Lions (0,1))	NA	2113.82	NA	0.000946154
606	Cameroon	Africa	West Africa	Kob	Kobus kob	5	2017	5	2017	illegal	NA	NA	NA	NA	elephants(1,0), Eland (0,1),Giraffe (1,1), Buffalo (1,1), Hypotragus (1,1),Lions (0,1))	elephants(1,0), Eland (0,1),Giraffe (1,1), Buffalo (1,1), Hypotragus (1,1),Lions (0,1))	NA	2113.82	Small to medum non-predatory mammals	0.002365386
606	Cameroon	Africa	West Africa	Hartebeest	Alcelaphus buselaphus	5	2017	5	2017	illegal	NA	NA	NA	NA	elephants(1,0), Eland (0,1),Giraffe (1,1), Buffalo (1,1), Hypotragus (1,1),Lions (0,1))	elephants(1,0), Eland (0,1),Giraffe (1,1), Buffalo (1,1), Hypotragus (1,1),Lions (0,1))	NA	2113.82	Large non-predatory mammals	0.002365386
606	Cameroon	Africa	West Africa	waterbuck	Kobus ellipsiprymnus	2	2017	2	2017	illegal	NA	NA	NA	NA	elephants(1,0), Eland (0,1),Giraffe (1,1), Buffalo (1,1), Hypotragus (1,1),Lions (0,1))	elephants(1,0), Eland (0,1),Giraffe (1,1), Buffalo (1,1), Hypotragus (1,1),Lions (0,1))	NA	2113.82	Large non-predatory mammals	0.000946154
606	Cameroon	Africa	West Africa	Red river hog	Potamochoerus porcus	1	2017	1	2017	illegal	NA	NA	NA	NA	elephants(1,0), Eland (0,1),Giraffe (1,1), Buffalo (1,1), Hypotragus (1,1),Lions (0,1))	elephants(1,0), Eland (0,1),Giraffe (1,1), Buffalo (1,1), Hypotragus (1,1),Lions (0,1))	NA	2113.82	Ominivorous mammals	0.000473077
606	Cameroon	Africa	West Africa	Bushbuck	Tragelaphus scriptus	2	2017	2	2017	illegal	NA	NA	NA	NA	elephants(1,0), Eland (0,1),Giraffe (1,1), Buffalo (1,1), Hypotragus (1,1),Lions (0,1))	elephants(1,0), Eland (0,1),Giraffe (1,1), Buffalo (1,1), Hypotragus (1,1),Lions (0,1))	NA	2113.82	Small to medum non-predatory mammals	0.000946154
606	Cameroon	Africa	West Africa	Greater cane rat	Thryonomys swinderianus	2	2017	2	2017	illegal	NA	NA	NA	NA	elephants(1,0), Eland (0,1),Giraffe (1,1), Buffalo (1,1), Hypotragus (1,1),Lions (0,1))	elephants(1,0), Eland (0,1),Giraffe (1,1), Buffalo (1,1), Hypotragus (1,1),Lions (0,1))	NA	2113.82	NA	0.000946154
606	Cameroon	Africa	West Africa	birds	Aves	100	2017	100	2017	illegal	NA	NA	NA	NA	elephants(1,0), Eland (0,1),Giraffe (1,1), Buffalo (1,1), Hypotragus (1,1),Lions (0,1))	elephants(1,0), Eland (0,1),Giraffe (1,1), Buffalo (1,1), Hypotragus (1,1),Lions (0,1))	NA	2113.82	NA	0.047307718
606	Cameroon	Africa	West Africa	Oribi	Ourebia ourebi	1	2017	1	2017	illegal	NA	NA	NA	NA	elephants(1,0), Eland (0,1),Giraffe (1,1), Buffalo (1,1), Hypotragus (1,1),Lions (0,1))	elephants(1,0), Eland (0,1),Giraffe (1,1), Buffalo (1,1), Hypotragus (1,1),Lions (0,1))	NA	2113.82	Small to medum non-predatory mammals	0.000473077
606	Cameroon	Africa	West Africa	Savannah Monitor	Varanus exanthematicus	1	2017	1	2017	illegal	NA	NA	NA	NA	elephants(1,0), Eland (0,1),Giraffe (1,1), Buffalo (1,1), Hypotragus (1,1),Lions (0,1))	elephants(1,0), Eland (0,1),Giraffe (1,1), Buffalo (1,1), Hypotragus (1,1),Lions (0,1))	NA	2113.82	NA	0.000473077
606	Cameroon	Africa	West Africa	Crested Porcupine	Hystrix cristata	2	2017	2	2017	illegal	NA	NA	NA	NA	elephants(1,0), Eland (0,1),Giraffe (1,1), Buffalo (1,1), Hypotragus (1,1),Lions (0,1))	elephants(1,0), Eland (0,1),Giraffe (1,1), Buffalo (1,1), Hypotragus (1,1),Lions (0,1))	NA	2113.82	NA	0.000946154
606	Cameroon	Africa	West Africa	sable_antelope	Hippotragus niger	4	2017	4	2017	illegal	NA	NA	NA	NA	elephants(1,0), Eland (0,1),Giraffe (1,1), Buffalo (1,1), Hypotragus (1,1),Lions (0,1))	elephants(1,0), Eland (0,1),Giraffe (1,1), Buffalo (1,1), Hypotragus (1,1),Lions (0,1))	NA	2113.82	Large non-predatory mammals	0.001892309
606	Cameroon	Africa	West Africa	Elephant	Loxodonta spec.	4	2017	4	2017	illegal	NA	NA	NA	NA	elephants(1,0), Eland (0,1),Giraffe (1,1), Buffalo (1,1), Hypotragus (1,1),Lions (0,1))	elephants(1,0), Eland (0,1),Giraffe (1,1), Buffalo (1,1), Hypotragus (1,1),Lions (0,1))	NA	2113.82	Large non-predatory mammals	0.001892309
606	Cameroon	Africa	West Africa	hyena	Crocuta crocuta	1	2017	1	2017	illegal	NA	NA	NA	NA	elephants(1,0), Eland (0,1),Giraffe (1,1), Buffalo (1,1), Hypotragus (1,1),Lions (0,1))	elephants(1,0), Eland (0,1),Giraffe (1,1), Buffalo (1,1), Hypotragus (1,1),Lions (0,1))	NA	2113.82	Top mammalian predators	0.000473077
606	Cameroon	Africa	West Africa	Crested Porcupine	Hystrix cristata	2	2017	2	2017	illegal	NA	NA	NA	NA	elephants(1,0), Eland (0,1),Giraffe (1,1), Buffalo (1,1), Hypotragus (1,1),Lions (0,1))	elephants(1,0), Eland (0,1),Giraffe (1,1), Buffalo (1,1), Hypotragus (1,1),Lions (0,1))	NA	2113.82	NA	0.000946154
606	Cameroon	Africa	West Africa	Hartebeest	Alcelaphus buselaphus	8	2016	8	2016	illegal	NA	NA	NA	NA	elephants(1,0), Eland (0,1),Giraffe (1,1), Buffalo (1,1), Hypotragus (1,1),Lions (0,1))	elephants(1,0), Eland (0,1),Giraffe (1,1), Buffalo (1,1), Hypotragus (1,1),Lions (0,1))	NA	2113.82	Large non-predatory mammals	0.003784617
606	Cameroon	Africa	West Africa	sable_antelope	Hippotragus niger	4	2016	4	2016	illegal	NA	NA	NA	NA	elephants(1,0), Eland (0,1),Giraffe (1,1), Buffalo (1,1), Hypotragus (1,1),Lions (0,1))	elephants(1,0), Eland (0,1),Giraffe (1,1), Buffalo (1,1), Hypotragus (1,1),Lions (0,1))	NA	2113.82	Large non-predatory mammals	0.001892309
606	Cameroon	Africa	West Africa	Bohor Reedbuck	Redunca redunca	7	2016	7	2016	illegal	NA	NA	NA	NA	elephants(1,0), Eland (0,1),Giraffe (1,1), Buffalo (1,1), Hypotragus (1,1),Lions (0,1))	elephants(1,0), Eland (0,1),Giraffe (1,1), Buffalo (1,1), Hypotragus (1,1),Lions (0,1))	NA	2113.82	NA	0.00331154
606	Cameroon	Africa	West Africa	Oribi	Ourebia ourebi	8	2016	8	2016	illegal	NA	NA	NA	NA	elephants(1,0), Eland (0,1),Giraffe (1,1), Buffalo (1,1), Hypotragus (1,1),Lions (0,1))	elephants(1,0), Eland (0,1),Giraffe (1,1), Buffalo (1,1), Hypotragus (1,1),Lions (0,1))	NA	2113.82	Small to medum non-predatory mammals	0.003784617
606	Cameroon	Africa	West Africa	Crested Porcupine	Hystrix cristata	2	2016	2	2016	illegal	NA	NA	NA	NA	elephants(1,0), Eland (0,1),Giraffe (1,1), Buffalo (1,1), Hypotragus (1,1),Lions (0,1))	elephants(1,0), Eland (0,1),Giraffe (1,1), Buffalo (1,1), Hypotragus (1,1),Lions (0,1))	NA	2113.82	NA	0.000946154
606	Cameroon	Africa	West Africa	Kob	Kobus kob	4	2016	4	2016	illegal	NA	NA	NA	NA	elephants(1,0), Eland (0,1),Giraffe (1,1), Buffalo (1,1), Hypotragus (1,1),Lions (0,1))	elephants(1,0), Eland (0,1),Giraffe (1,1), Buffalo (1,1), Hypotragus (1,1),Lions (0,1))	NA	2113.82	Small to medum non-predatory mammals	0.001892309
606	Cameroon	Africa	West Africa	Red river hog	Potamochoerus porcus	2	2016	2	2016	illegal	NA	NA	NA	NA	elephants(1,0), Eland (0,1),Giraffe (1,1), Buffalo (1,1), Hypotragus (1,1),Lions (0,1))	elephants(1,0), Eland (0,1),Giraffe (1,1), Buffalo (1,1), Hypotragus (1,1),Lions (0,1))	NA	2113.82	Ominivorous mammals	0.000946154
606	Cameroon	Africa	West Africa	Bushbuck	Tragelaphus scriptus	1	2016	1	2016	illegal	NA	NA	NA	NA	elephants(1,0), Eland (0,1),Giraffe (1,1), Buffalo (1,1), Hypotragus (1,1),Lions (0,1))	elephants(1,0), Eland (0,1),Giraffe (1,1), Buffalo (1,1), Hypotragus (1,1),Lions (0,1))	NA	2113.82	Small to medum non-predatory mammals	0.000473077
555547994	Cameroon	Africa	West Africa	Elephant	Loxodonta spec.	1	2013	1	2013	illegal	Hunting/poaching	NA	NA	NA	NA	NA	NA	581.23	Large non-predatory mammals	0.001720489
555547994	Cameroon	Africa	West Africa	Elephant	Loxodonta spec.	1	2014	1	2014	illegal	Hunting/poaching	NA	NA	NA	NA	NA	NA	581.23	Large non-predatory mammals	0.001720489
555547994	Cameroon	Africa	West Africa	Elephant	Loxodonta spec.	1	2017	1	2017	illegal	Hunting/poaching	NA	NA	NA	NA	NA	NA	581.23	Large non-predatory mammals	0.001720489
555547994	Cameroon	Africa	West Africa	Chimpanzee	Pan troglodytes	1	2013	1	2013	illegal	Hunting/poaching	NA	NA	NA	NA	NA	NA	581.23	Great apes	0.001720489
555547994	Cameroon	Africa	West Africa	Animals	NA	0	year	0	year	legal	population control	NA	NA	NA	NA	NA	NA	581.23	NA	0
555547998	Cameroon	Africa	West Africa	Animals	NA	0	year	0	year	legal	population control	NA	NA	NA	NA	NA	NA	293.18	NA	0
29421	Guinea	Africa	West Africa	Animals	NA	0	year	0	year	legal	population control	NA	NA	NA	NA	NA	NA	6000	NA	0
2574	Guinea	Africa	West Africa	Animals	NA	0	year	0	year	legal	population control	NA	NA	NA	NA	NA	NA	175	NA	0
29376	Guinea	Africa	West Africa	Animals	NA	0	year	0	year	legal	population control	NA	NA	NA	NA	NA	NA	130	NA	0
29069	Guinea	Africa	West Africa	Animals	NA	0	year	0	year	legal	population control	NA	NA	NA	NA	NA	NA	382	NA	0
555531386	Romania	Europe	East Europe	Animals	NA	0	NA	0	year	illegal	NA	NA	NA	NA	0	NA	NA	362.19	NA	0
555531386	Romania	Europe	East Europe	Animals	NA	0	year	0	year	legal	population control	NA	NA	NA	0	NA	NA	362.19	NA	0
67728	Romania	Europe	East Europe	Animals	NA	0	year	0	year	legal	population control	NA	NA	5121	Sturgeons, pikes, all edible fish species, in general. 2017: 5 121 kg fish were confiscated	0	NA	3446	NA	0
555540945	Romania	Europe	East Europe	wolf	Canis lupus	1	in 10 years	0.1	year	legal	Avoiding more damages (the wolf was constantly attacking a sheep station, the wolf was observed and it was proved that it was the same individual each time, so the measure of killing that particular wolf was implemented in order to stop and avoid more damages)	NA	NA	NA	no official cases, assumptions because populations are rather decreasing or stable than increasing, even the habitat is available)	NA	NA	367	Top mammalian predators	0.00027248
555531377	Romania	Europe	East Europe	Animals	NA	0	year	0	year	legal	population control	NA	NA	NA	NA	NA	NA	381.15	NA	0
389012	Spain	Europe	West Europe	Animals	NA	0	year	0	year	legal	population control	NA	NA	NA	NA	NA	NA	542.52	NA	0
71213	Spain	Europe	West Europe	Animals	NA	0	NA	0	year	illegal	NA	NA	NA	NA	NA	NA	NA	636.01	NA	0
389011	Spain	Europe	West Europe	lynx	Lynx lynx	5	2017	5	year	illegal	NA	NA	NA	NA	(5 in 2017)	NA	NA	858.83	Top mammalian predators	0.005821874
389011	Spain	Europe	West Europe	wild_pig	Sus scrofa	300	year	300	year	legal	NA	NA	NA	NA	(5 in 2017)	NA	NA	858.83	Ominivorous mammals	0.349312437
196014	Spain	Europe	West Europe	animals	NA	0	NA	0	year	legal	NA	NA	NA	NA	NA	NA	NA	141	NA	0
349125	Spain	Europe	West Europe	red_deer	Cervus elaphus	1150 killed/450 sold	NA	1150	year	legal	NA	NA	NA	NA	NA	NA	NA	409.07	Large non-predatory mammals	2811254797
851	Poland	Europe	East Europe	wild_pig	Sus scrofa	43	per year	43	year	legal	Prevention African Swine Fewer	NA	NA	NA	0	few per year	NA	292.09	Ominivorous mammals	0.1472149
11144	Poland	Europe	East Europe	Golden_eagle	Aquila chrysaetos	4	last 10 years	0.4	year	illegal	Hunting/poaching	NA	gun	NA	Animal killed in last 10 years: Aquila chrysaetos – 2 pairs Wolf killed by gun – 1 Wolf killed in trap – 1	Aquila chrysaetos – 2 pairs Wolf killed by gun – 1 Wolf killed in trap – 1	NA	194.39	raptors	0.002057719
11144	Poland	Europe	East Europe	wolf	Canis lupus	1	last 10 years	0.1	year	illegal	Hunting/poaching	NA	gun	NA	Animal killed in last 10 years: Aquila chrysaetos – 2 pairs Wolf killed by gun – 1 Wolf killed in trap – 1	Aquila chrysaetos – 2 pairs Wolf killed by gun – 1 Wolf killed in trap – 1	NA	194.39	Top mammalian predators	0.00051443
11144	Poland	Europe	East Europe	wolf	Canis lupus	1	last 10 years	0.1	year	illegal	Hunting/poaching	NA	trap	NA	Animal killed in last 10 years: Aquila chrysaetos – 2 pairs Wolf killed by gun – 1 Wolf killed in trap – 1	Aquila chrysaetos – 2 pairs Wolf killed by gun – 1 Wolf killed in trap – 1	NA	194.39	Top mammalian predators	0.00051443
11144	Poland	Europe	East Europe	red_deer	Cervus elaphus	10	year	10	year	legal	population control	NA	NA	NA	NA	NA	NA	194.39	Large non-predatory mammals	0.051442975
11144	Poland	Europe	East Europe	wild_pig	Sus scrofa	10	year	10	year	legal	Disease control	NA	NA	NA	NA	NA	NA	194.39	Ominivorous mammals	0.051442975
11147	Poland	Europe	East Europe	red_fox	Vulpes vulpes	13	year	13	year	legal	population control	NA	NA	NA	NA	NA	NA	97.62	Small mammalian predators	0.133169432
11147	Poland	Europe	East Europe	red_deer	Cervus elaphus	4	year	4	year	legal	population control	NA	NA	NA	NA	NA	NA	97.62	Large non-predatory mammals	0.04097521
11147	Poland	Europe	East Europe	roe_deer	Capreolus capreolus	13	year	13	year	legal	population control	NA	NA	NA	NA	NA	NA	97.62	Small to medum non-predatory mammals	0.133169432
11147	Poland	Europe	East Europe	wild_pig	Sus scrofa	96	year	96	year	legal	Disease control	NA	NA	NA	NA	NA	NA	97.62	Ominivorous mammals	0.98340504
850	Poland	Europe	East Europe	wild_pig	Sus scrofa	16	year	16	year	legal	NA	NA	NA	NA	NA	NA	NA	76.26	Ominivorous mammals	0.20980855
848	Poland	Europe	East Europe	animals	NA	0	NA	0	year	legal	NA	NA	NA	NA	NA	eagles (feathers, 200 Ero/egg)	NA	211.64	NA	0
344526	Czech republic	Europe	East Europe	ungulates, mouflon	NA	200-600	year	400	year	legal	population control	NA	NA	NA	NA	Sporadic birds of prey poisoning	NA	62	NA	6451612903
344527	Czech republic	Europe	East Europe	red_deer	Cervus elaphus	1000	year	1000	year	legal	population control	NA	NA	NA	NA	NA	NA	686	Large non-predatory mammals	1457725948
344527	Czech republic	Europe	East Europe	roe_deer	Capreolus capreolus	200	year	200	year	legal	population control	NA	NA	NA	NA	NA	NA	686	Small to medum non-predatory mammals	0.29154519
344527	Czech republic	Europe	East Europe	wild_pig	Sus scrofa	400	year	400	year	legal	population control	NA	NA	NA	NA	NA	NA	686	Ominivorous mammals	0.583090379
344527	Czech republic	Europe	East Europe	red_fox	Vulpes vulpes	100	year	100	year	legal	population control	NA	NA	NA	NA	NA	NA	686	Small mammalian predators	0.145772595
667	Germany	Europe	West Europe	lynx	Lynx lynx	15	year	15	year	illegal	human-wildlife-conflict	NA	NA	NA	NA	(modeling approach revealed that abot 15 lynxes get killed/year)	NA	242.17	Top mammalian predators	0.06193996
667	Germany	Europe	West Europe	red_deer	Cervus elaphus	130-140	year	135	year	legal	population control	NA	NA	NA	NA	(modeling approach revealed that abot 15 lynxes get killed/year)	NA	242.17	Large non-predatory mammals	0.557459636
667	Germany	Europe	West Europe	wild_pig	Sus scrofa	100-300	year	200	year	legal	population control	NA	NA	NA	NA	(modeling approach revealed that abot 15 lynxes get killed/year)	NA	242.17	Ominivorous mammals	0.825866127
667	Germany	Europe	West Europe	roe_deer	Capreolus capreolus	130-140	year	135	year	legal	population control	NA	NA	NA	NA	(modeling approach revealed that abot 15 lynxes get killed/year)	NA	242.17	Small to medum non-predatory mammals	0.557459636
854	Poland	Europe	East Europe	European_bison	Bison bonasus	4	last 10 years	0.4	year	illegal	Hunting/poaching	NA	NA	NA	4 - Bison – two indiwiduals in last year, but we are not sure if bisons were from NP population	2 indiwiduals in last year, but we are not sure if bisons were from NP population	NA	105	Large non-predatory mammals	0.003809524
854	Poland	Europe	East Europe	animals	NA	0	NA	0	year	legal	NA	NA	NA	NA	4 - Bison – two indiwiduals in last year, but we are not sure if bisons were from NP population	2 indiwiduals in last year, but we are not sure if bisons were from NP population	NA	105	NA	0
303880	Gabon	Africa	West Africa	Animals	NA	0	year	0	year	legal	NA	NA	NA	NA	NA	NA	NA	1060	NA	0
303877	Gabon	Africa	West Africa	Animals	NA	0	year	0	year	legal	NA	NA	NA	NA	NA	NA	NA	4458	NA	0
301850	Gabon	Africa	West Africa	Animals	NA	0	year	0	year	legal	NA	NA	NA	NA	NA	NA	NA	965	NA	0
303873	Gabon	Africa	West Africa	Animals	NA	0	year	0	year	legal	NA	NA	NA	NA	NA	NA	NA	2967	NA	0
83231	France	Europe	West Europe	Animals	NA	0	NA	0	year	illegal	NA	NA	NA	NA	NA	NA	NA	1412.46	NA	0
83231	France	Europe	West Europe	Animals	NA	0	year	0	year	legal	l	NA	NA	NA	NA	NA	NA	1412.46	NA	0
103150	France	Europe	West Europe	Animals	NA	0	2017	0	year	illegal	NA	NA	NA	NA	NA	(no individual kill in 2017)	NA	207.68	NA	0
103150	France	Europe	West Europe	Animals	NA	0	year	0	year	legal	NA	NA	NA	NA	NA	(no individual kill in 2017)	NA	207.68	NA	0
103151	France	Europe	West Europe	Animals	NA	0	NA	0	year	illegal	NA	NA	NA	NA	NA	NA	NA	1289.2	NA	0
103151	France	Europe	West Europe	wild_pig	Sus scrofa	30	year	30	year	legal	population control	shooting	NA	NA	NA	NA	NA	1289.2	Ominivorous mammals	0.023270245
660	France	Europe	West Europe	birds of prey	NA	1.5	per year	1.5	year	illegal	NA	NA	poising	NA	rapace/ empoisonement 1 to 2 by year around pnc+genette, fox beaver	rapace/ empoisonement 1 to 2 by year around pnc+genette, fox beaver	NA	2792.68	NA	0.000537118
660	France	Europe	West Europe	sanglier	Sus scrofa	7104.4	2017-2018	7104.4	year	legal	Agro-sylvo-cynegetic equilibrium (L425-4 with obligation of result in core area)	NA	NA	NA	NA	NA	NA	2792.68	NA	5371184668
660	France	Europe	West Europe	Deer	Cervus	510.1	2017-2018	510.1	year	legal	Agro-sylvo-cynegetic equilibrium (L425-4 with obligation of result in core area)	NA	NA	NA	NA	NA	NA	2792.68	NA	5371184668
148534	Germany	Europe	West Europe	Animals	NA	0	year	0	year	illegal	NA	NA	NA	NA	NA	NA	NA	75.13	NA	0
148534	Germany	Europe	West Europe	wild_pig	Sus scrofa	200	year	200	year	legal	Avoid damages for neighbours to increase acceptance of park	NA	NA	NA	NA	NA	NA	75.13	Ominivorous mammals	2662052442
148534	Germany	Europe	West Europe	Deer	Capreolus capreolus	50	year	50	year	legal	Avoid damages for neighbours to increase acceptance of park	NA	NA	NA	NA	NA	NA	75.13	Small to medum non-predatory mammals	0.665513111
148534	Germany	Europe	West Europe	fallow_deer	Dama dama	40	year	40	year	legal	Avoid damages for neighbours to increase acceptance of park	NA	NA	NA	NA	NA	NA	75.13	Small to medum non-predatory mammals	0.532410488
148534	Germany	Europe	West Europe	red_deer	Cervus elaphus	10	year	10	year	legal	Avoid damages for neighbours to increase acceptance of park	NA	NA	NA	NA	NA	NA	75.13	Large non-predatory mammals	0.133102622
32666	Germany	Europe	West Europe	Animals	Animals	0	NA	0	year	illegal	NA	NA	NA	NA	NA	(Neustädter rudel disappeared)	NA	93.5	NA	0
32666	Germany	Europe	West Europe	Animals	Animals	0	NA	0	year	legal	NA	NA	NA	NA	NA	(Neustädter rudel disappeared)	NA	93.5	NA	0
643	Congo	Africa	Central Africa	Animals	NA	0	NA	0	year	legal	NA	NA	NA	NA	NA	NA	NA	13546	NA	0
13694	Congo	Africa	Central Africa	Animals	NA	0	NA	0	year	legal	NA	NA	NA	NA	NA	NA	NA	1372.69	NA	0
2266	Congo	Africa	Central Africa	Animals	NA	0	NA	0	year	legal	NA	NA	NA	NA	NA	NA	NA	6300	NA	0
303691	Namibia	Africa	South Africa	Animals	NA	0	NA	0	year	illegal	NA	NA	NA	NA	NA	NA	NA	21812	NA	0
303691	Namibia	Africa	South Africa	Animals	NA	0	NA	0	year	legal	NA	NA	NA	NA	NA	NA	NA	21812	NA	0
555543018	Namibia	Africa	South Africa	antelopes	NA	4	per year	4	year	illegal	NA	NA	NA	NA	4 antelopes per year	NA	NA	8176	NA	0.000489237
555543018	Namibia	Africa	South Africa	Animals	NA	0	year	0	year	legal	NA	NA	NA	NA	4 antelopes per year	NA	NA	8176	NA	0
148026	Slovakia	Europe	East Europe	red_deer	Cervus elaphus	600	year	600	year	legal	population control	NA	NA	NA	NA	NA	NA	298	Large non-predatory mammals	2013422819
148026	Slovakia	Europe	East Europe	wild_pig	Sus scrofa	600	year	600	year	legal	population control	NA	NA	NA	NA	NA	NA	298	Ominivorous mammals	2013422819
12152	Slovakia	Europe	East Europe	Animals	NA	0	year	0	year	legal	population control	NA	NA	NA	NA	NA	NA	728	NA	0
4377	Slovakia	Europe	East Europe	red_deer	Cervus elaphus	50	year	50	year	legal	NA	NA	NA	NA	NA	NA	NA	197.63	Large non-predatory mammals	0.252998027
4377	Slovakia	Europe	East Europe	wild_pig	Sus scrofa	70	year	70	year	legal	NA	NA	NA	NA	NA	NA	NA	197.63	Ominivorous mammals	0.354197237
1975	Slovakia	Europe	East Europe	Animals	NA	0	year	0	year	legal	NA	NA	NA	NA	NA	NA	NA	738	NA	0
641	Chad	Africa	West Africa	Animals	NA	0	year	0	year	legal	population control	NA	NA	NA	NA	NA	NA	3061	NA	0
555558302	Chad	Africa	West Africa	Animals	NA	0	year	0	year	legal	population control	NA	NA	NA	NA	NA	NA	750	NA	0
642	Chad	Africa	West Africa	Animals	NA	0	year	0	year	legal	population control	NA	NA	NA	NA	NA	NA	957	NA	0
5168	Chad	Africa	West Africa	Animals	NA	0	year	0	year	legal	population control	NA	NA	NA	NA	NA	NA	1136	NA	0
31459	CAR	Africa	Central Africa	Animals	NA	0	year	0	year	legal	population control	NA	NA	NA	NA	NA	NA	730	NA	0
28745	CAR	Africa	Central Africa	Animals	NA	0	year	0	year	legal	population control	NA	NA	NA	Colobus guereza	NA	NA	6866	NA	0
9999999	South Africa	Africa	South Africa	NA	NA	0	year	0	year	legal	population control	NA	NA	NA	NA	NA	NA	1642	NA	0
881	South Africa	Africa	South Africa	Animals	NA	0	NA	0	year	illegal	NA	NA	NA	NA	NA	NA	NA	1570	NA	0
881	South Africa	Africa	South Africa	Animals	NA	0	NA	0	year	legal	NA	NA	NA	NA	NA	NA	NA	1570	NA	0
300408	South Africa	Africa	South Africa	Animals	NA	0	NA	0	year	legal	NA	NA	NA	NA	NA	NA	NA	243	NA	0
877	South Africa	Africa	South Africa	Animals	NA	0	NA	0	year	legal	NA	NA	NA	NA	NA	NA	NA	284	NA	0
17368	South Africa	Africa	South Africa	Animals	NA	0	NA	0	year	illegal	NA	NA	NA	NA	NA	NA	NA	363	NA	0
909	Sweden	Europe	North Europe	Carnivores	NA	0	NA	0	year	legal	Damage control of all carnivores/ Reducing carnivores for reindeer husbandry	NA	NA	NA	NA	NA	NA	77	Top mammalian predators	0
905	Sweden	Europe	North Europe	Carnivores	NA	1	NA	1	year	legal	Damage control of all carnivores/ Reducing carnivores for reindeer husbandry	NA	NA	NA	NA	NA	NA	1998	Top mammalian predators	0.0005
906	Sweden	Europe	North Europe	Carnivores	NA	6	NA	6	year	legal	Damage control of all carnivores/ Reducing carnivores for reindeer husbandry	NA	NA	NA	NA	NA	NA	1984	Top mammalian predators	0.003
907	Sweden	Europe	North Europe	Carnivores	NA	0	NA	0	year	legal	Damage control of all carnivores/ Reducing carnivores for reindeer husbandry	NA	NA	NA	NA	NA	NA	511	Top mammalian predators	0
3998	Sweden	Europe	North Europe	Carnivores	NA	0	NA	0	year	legal	Damage control of all carnivores/ Reducing carnivores for reindeer husbandry	NA	NA	NA	NA	NA	NA	1278	Top mammalian predators	0
908	Sweden	Europe	North Europe	Carnivores	NA	3	NA	3	year	legal	Damage control of all carnivores/ Reducing carnivores for reindeer husbandry	NA	NA	NA	NA	NA	NA	153.4	Top mammalian predators	0.019
