# Supplementary material for: Analysis of differences and commonalities in wildlife hunting across the Africa-Europe South-North gradient
Source: PLoS Biol. 2022 Aug 30;20(8):e3001707. doi: 10.1371/journal.pbio.3001707 (PMC9426919; doi:10.1371/journal.pbio.3001707)
Supplement: S4 Data — (XLSX) [file pbio.3001707.s006.xlsx]

## Sheet: data_Fig_2a
	Hunting_index	st_HDI_2017	Country	long	lat	st_lg_size	CommAttitudeCulture_index	st_lg_PopDens2015	Protection_3_interv	CommunityIntervention_index	WDPA_ID	motive	z_st_HDI_2017	z_long	z_lat	z_st_lg_size	z_CommAttitudeCulture_index	z_st_lg_PopDens2015	Hunting_index_bin	HDI_2017
1	1	0.628328	Kenya	37.3372	-0.119621	0.657872	0.690909	0.586061	0.666667	0.504167	757	Economic_hunting	-0.618715	1.8526	-0.884187	0.186637	0.862518	0.505931	1	0.59
2	0.833333	0.549521	Uganda	30.0609	0.824448	0.539891	0.536364	0.682586	0.666667	0.454167	40042	Economic_hunting	-1.027	1.26309	-0.848788	-0.663098	-0.0654137	1.04027	1	0.516
3	0.166667	0.493078	Ethiopia	36.2524	5.5352	0.771281	0.413636	0.478166	0.333333	0.458333	2277	Economic_hunting	-1.31942	1.76472	-0.672149	1.00344	-0.8023	-0.0913461	0	0.463
4	0.166667	0.493078	Ethiopia	39.6762	6.92982	0.770375	0.804545	0.626345	0.333333	0.514583	2281	Economic_hunting	-1.31942	2.04211	-0.619856	0.996919	1.54482	0.728937	0	0.463
5	0.166667	1	Austria	16.5307	48.1723	0.453704	0.41	0.885423	0.666667	0.441667	169110	Economic_hunting	1.30685	0.166895	0.926605	-1.28384	-0.824134	2.16312	0	0.939
6	0.5	1	Austria	14.6354	47.5626	0.470508	0.75	0.449897	0.666667	0.305303	174775	Economic_hunting	1.30685	0.0133399	0.903744	-1.16281	1.21732	-0.247831	0	0.939
7	0.333333	1	Austria	15.8823	48.8413	0.25903	0.804545	0.561645	0.666667	0.52803	169111	Economic_hunting	1.30685	0.11436	0.951691	-2.68595	1.54482	0.370773	0	0.939
8	0	0.892439	Hungary	21.1032	47.5456	0.670306	0.463636	0.570921	1	0.338182	679	Economic_hunting	0.749594	0.53735	0.903106	0.276192	-0.502087	0.422124	0	0.838
9	0.5	0.892439	Hungary	20.5221	48.0482	0.605289	0.555	0.679411	0.666667	0.203636	680	Economic_hunting	0.749594	0.49027	0.921954	-0.19208	0.0464839	1.0227	0	0.838
10	0.166667	0.892439	Hungary	17.7529	46.8596	0.639263	0.486364	0.619486	0.666667	0.295455	555539806	Economic_hunting	0.749594	0.26591	0.877385	0.0526089	-0.365627	0.690966	0	0.838
11	0.333333	0.892439	Hungary	18.943	47.9423	0.641439	0.34	0.78579	0.333333	0.238636	178325	Economic_hunting	0.749594	0.362331	0.917982	0.068284	-1.24443	1.61158	0	0.838
12	0.5	0.892439	Hungary	20.594	48.5017	0.531347	0.413636	0.598696	0.333333	0.51	13652	Economic_hunting	0.749594	0.496094	0.93896	-0.724637	-0.8023	0.575875	0	0.838
13	0.833333	0.549521	Uganda	30.9505	-0.620955	0.556613	0.336364	0.634353	0.666667	0.629167	1441	Economic_hunting	-1.027	1.33516	-0.902986	-0.542662	-1.26627	0.773263	1	0.516
15	0.833333	0.549521	Uganda	30.3771	0.422062	0.664769	0.531818	0.70212	1	0.660417	40002	Economic_hunting	-1.027	1.28871	-0.863876	0.236309	-0.0927058	1.1484	1	0.516
16	0.833333	0.628328	Kenya	38.7687	-2.77527	0.953791	0.404545	0.409131	0.666667	0.552083	752	Economic_hunting	-0.618715	1.96858	-0.983766	2.31794	-0.856885	-0.473506	1	0.59
17	0.833333	0.630458	Ghana	-0.222056	7.4284	0.82357	0.386364	0.510002	0.333333	0.33125	670	Economic_hunting	-0.60768	-1.19039	-0.60116	1.38005	-0.966053	0.0848939	1	0.592
18	0.5	0.630458	Ghana	-2.59177	5.27765	0.508014	0.6	0.637565	0.333333	0.529167	5173	Economic_hunting	-0.60768	-1.38238	-0.681807	-0.892683	0.316676	0.791047	0	0.592
19	0.833333	0.630458	Ghana	-3.08257	6.49	0.633948	0.754545	0.583891	0.666667	0.452083	672	Economic_hunting	-0.60768	-1.42215	-0.636348	0.0143312	1.24461	0.493923	1	0.592
20	0.666667	0.630458	Ghana	-1.34289	5.44972	0.593273	0.518182	0.662047	0.333333	0.654167	26460	Economic_hunting	-0.60768	-1.2812	-0.675355	-0.278624	-0.174582	0.926574	1	0.592
21	1	0.630458	Ghana	-2.38478	8.46213	0.751394	0.295455	0.472762	0.333333	0.260417	671	Economic_hunting	-0.60768	-1.36561	-0.562399	0.860214	-1.5119	-0.121257	1	0.592
22	0.833333	0.463259	Liberia	-8.50032	5.40515	0.75049	0.227273	0.36462	0.666667	0.442424	7409	Economic_hunting	-1.47391	-1.86108	-0.677026	0.8537	-1.92128	-0.719902	1	0.435
23	0.833333	0.463259	Liberia	-7.48347	5.56198	0.688544	0.66	0.444392	0.333333	0.447917	9170	Economic_hunting	-1.47391	-1.7787	-0.671145	0.40755	0.676931	-0.278309	1	0.435
24	0.833333	0.463259	Liberia	-8.52445	7.5046	0.491008	0.635	0.570996	0.333333	0.475	9176	Economic_hunting	-1.47391	-1.86304	-0.598303	-1.01517	0.526825	0.422537	1	0.435
25	0.833333	0.463259	Liberia	-10.827	7.46985	0.689404	0.513636	0.461847	0.333333	0.312121	9171	Economic_hunting	-1.47391	-2.04959	-0.599606	0.413743	-0.201874	-0.181681	1	0.435
26	0.666667	0.628328	Kenya	36.8557	-1.37788	0.476863	0.768182	1	0.666667	0.578788	761	Economic_hunting	-0.618715	1.81359	-0.931368	-1.11704	1.32648	2.79739	1	0.59
27	0.833333	0.628328	Kenya	35.1078	-1.47369	0.732703	0.609091	0.484861	1	0.691667	1297	Economic_hunting	-0.618715	1.67198	-0.934961	0.725596	0.37126	-0.0542809	1	0.59
28	0	0.493078	Ethiopia	37.8984	5.99186	0.624834	0.731818	0.708745	0.666667	0.466667	2278	Economic_hunting	-1.31942	1.89808	-0.655026	-0.0513146	1.10815	1.18508	0	0.463
29	0.833333	0.446219	Sierra Leone	-12.0263	9.76958	0.596813	0.322727	0.479264	1	0.285417	7417	Economic_hunting	-1.56219	-2.14676	-0.513374	-0.253126	-1.34814	-0.0852648	1	0.419
30	0.666667	0.446219	Sierra Leone	-10.8703	7.65165	0.657268	0.777273	0.5565	1	0.729167	555542335	Economic_hunting	-1.56219	-2.05309	-0.592789	0.182288	1.38107	0.342294	1	0.419
31	1	0.549521	Uganda	29.9765	0.389001	0.69095	0.845455	0.734306	0.333333	0.725	18438	Economic_hunting	-1.027	1.25625	-0.865116	0.424878	1.79045	1.32658	1	0.516
32	0.833333	0.549521	Uganda	29.9776	-0.176965	0.763599	0.572727	0.676211	0.333333	0.677083	957	Economic_hunting	-1.027	1.25634	-0.886338	0.948115	0.152923	1.00498	1	0.516
33	0.333333	0.493078	Ethiopia	34.1288	7.96132	0.853767	0.427273	0.449217	0.333333	0.164583	13704	Economic_hunting	-1.31942	1.59267	-0.581178	1.59754	-0.720424	-0.251596	0	0.463
34	0.333333	0.996805	Germany	14.262	53.0563	0.46415	0.709091	0.575333	0.666667	0.662879	102224	Economic_hunting	1.2903	-0.016912	1.10974	-1.20861	0.971686	0.446546	0	0.936
35	0.333333	0.863685	Romania	22.4591	44.8971	0.642285	0.718182	0.480428	1	0.639583	11151	Economic_hunting	0.600625	0.6472	0.803796	0.0743774	1.02627	-0.0788239	0	0.811
36	0.333333	0.863685	Romania	24.3049	45.317	0.512426	0.627273	0.480029	1	0.561364	555531207	Economic_hunting	0.600625	0.796743	0.819542	-0.860906	0.480428	-0.0810327	0	0.811
37	0.666667	0.782748	Tunisia	8.30017	36.5108	0.327353	0.490909	0.624427	0.666667	0.489583	17744	Economic_hunting	0.181305	-0.499933	0.489338	-2.19386	-0.338335	0.718317	1	0.735
38	0.666667	0.782748	Tunisia	9.65858	37.1494	0.484102	0.386364	0.690495	0.666667	0.3625	941	Economic_hunting	0.181305	-0.389876	0.513282	-1.06491	-0.966053	1.08405	1	0.735
39	0.333333	0.782748	Tunisia	9.54502	34.4599	0.511167	0.413636	0.477793	0.666667	0.20625	4487	Economic_hunting	0.181305	-0.399077	0.412436	-0.869974	-0.8023	-0.0934104	0	0.735
41	0.5	0.782748	Tunisia	11.2421	32.7088	0.415463	0.236364	0.436111	0.333333	0.166667	18776	Economic_hunting	0.181305	-0.261581	0.346776	-1.55926	-1.86669	-0.324149	0	0.735
43	0	0.782748	Tunisia	8.9373	34.3857	0.396125	0.486364	0.584357	0	0.220833	555624261	Economic_hunting	0.181305	-0.448314	0.409652	-1.69854	-0.365627	0.4965	0	0.735
44	0.833333	0.592119	Cameroon	11.7225	5.15856	0.688918	0.3	0.331803	0.333333	0.1	555547993	Economic_hunting	-0.806305	-0.222664	-0.686272	0.410239	-1.4846	-0.901568	1	0.556
45	0.833333	0.592119	Cameroon	13.8307	8.34518	0.759802	0.4	0.484152	0.333333	0.289583	3011	Economic_hunting	-0.806305	-0.0518571	-0.566784	0.920767	-0.884177	-0.058206	1	0.556
46	0.833333	0.592119	Cameroon	14.991	2.66386	0.777445	0.368182	0.309635	0.333333	0.285417	308624	Economic_hunting	-0.806305	0.0421475	-0.779816	1.04784	-1.07522	-1.02429	1	0.556
47	0.833333	0.592119	Cameroon	15.8493	2.30084	0.768213	0.504545	0.299518	0.666667	0.4125	1245	Economic_hunting	-0.806305	0.111685	-0.793428	0.98135	-0.256458	-1.08029	1	0.556
48	1	0.592119	Cameroon	13.0599	3.1308	0.857628	0.459091	0.364608	1	0.5625	3012	Economic_hunting	-0.806305	-0.114305	-0.762307	1.62534	-0.529379	-0.71997	1	0.556
49	0.666667	0.592119	Cameroon	10.3465	2.50155	0.78746	0.377273	0.491401	1	0.289583	1242	Economic_hunting	-0.806305	-0.33414	-0.785902	1.11997	-1.02064	-0.0180771	1	0.556
50	0.833333	0.592119	Cameroon	14.659	8.62987	0.766375	0.354545	0.470367	1	0.233333	606	Economic_hunting	-0.806305	0.0152536	-0.556109	0.968109	-1.1571	-0.134516	1	0.556
51	0.833333	0.592119	Cameroon	9.13879	4.22637	0.637138	0.827273	0.727559	0.666667	0.541667	555547994	Economic_hunting	-0.806305	-0.431989	-0.721226	0.0373052	1.68128	1.28923	1	0.556
52	0.833333	0.592119	Cameroon	9.62028	5.0534	0.568635	0.745455	0.553129	0.333333	0.333333	555547998	Economic_hunting	-0.806305	-0.392979	-0.690216	-0.456074	1.19002	0.323632	1	0.556
54	0.833333	0.488818	Guinea	-8.41103	7.62796	0.516984	0.595455	0.563593	1	0.627083	2574	Economic_hunting	-1.34149	-1.85385	-0.593678	-0.828078	0.289384	0.381554	1	0.459
55	0.666667	0.488818	Guinea	-11.913	10.1966	0.48723	0.8	0.452289	0.333333	0.466667	29376	Economic_hunting	-1.34149	-2.13757	-0.497362	-1.04238	1.51753	-0.234593	1	0.459
56	0.166667	0.488818	Guinea	-13.2797	12.5877	0.595124	0.413636	0.562195	0.666667	0.691667	29069	Economic_hunting	-1.34149	-2.2483	-0.407702	-0.26529	-0.8023	0.37382	0	0.459
57	0.333333	0.863685	Romania	21.9734	45.1426	0.589794	0.368182	0.498916	1	0.398485	555531386	Economic_hunting	0.600625	0.60785	0.813003	-0.303681	-1.07522	0.0235228	0	0.811
58	0.666667	0.863685	Romania	29.2441	44.993	0.815295	0.454545	0.524417	1	0.457576	67728	Economic_hunting	0.600625	1.19692	0.807394	1.32044	-0.556672	0.16469	1	0.811
59	0	0.863685	Romania	21.8246	44.9456	0.591115	0.781818	0.506645	1	0.608333	555540945	Economic_hunting	0.600625	0.595794	0.805617	-0.29417	1.40836	0.0663089	0	0.811
60	0.333333	0.863685	Romania	22.8051	45.3303	0.594901	0.5	0.495689	0.666667	0.337121	555531377	Economic_hunting	0.600625	0.675232	0.820039	-0.266896	-0.283751	0.00566094	0	0.811
61	0.5	0.948882	Spain	-6.40469	36.9898	0.630239	0.481818	0.619812	1	0.334091	389012	Economic_hunting	1.04202	-1.6913	0.507298	-0.0123829	-0.392919	0.692769	0	0.891
62	0	0.948882	Spain	-4.88196	43.1961	0.646154	0.53	0.445739	0.333333	0.37803	71213	Economic_hunting	1.04202	-1.56793	0.740014	0.102238	-0.103623	-0.270854	0	0.891
63	0	0.948882	Spain	-3.20675	37.0724	0.676219	0.763636	0.679644	1	0.49	389011	Economic_hunting	1.04202	-1.43221	0.510394	0.318776	1.29919	1.02398	0	0.891
64	0.166667	0.948882	Spain	0.939211	42.5694	0.495361	0.615	0.368372	0.666667	0.554167	196014	Economic_hunting	1.04202	-1.09631	0.716517	-0.983819	0.40674	-0.699132	0	0.891
65	0	0.948882	Spain	-4.49556	39.4026	0.601978	0.609091	0.340948	0.333333	0.3775	349125	Economic_hunting	1.04202	-1.53662	0.597771	-0.215931	0.37126	-0.850945	0	0.891
66	0.5	0.921193	Poland	22.633	49.1123	0.568262	0.45	0.470297	1	0.432576	851	Economic_hunting	0.898563	0.661295	0.961854	-0.45876	-0.583964	-0.134908	0	0.865
67	0.666667	0.921193	Poland	21.4581	49.5137	0.527503	0.390909	0.639318	0.666667	0.560606	11144	Economic_hunting	0.898563	0.5661	0.976907	-0.752322	-0.938761	0.800751	1	0.865
68	0.333333	0.921193	Poland	23.1561	51.4507	0.458557	0.622727	0.496006	1	0.434091	11147	Economic_hunting	0.898563	0.703676	1.04954	-1.24889	0.453136	0.00741205	0	0.865
69	0	0.921193	Poland	20.9631	50.8835	0.433839	0.631818	0.626277	1	0.533333	850	Economic_hunting	0.898563	0.525999	1.02827	-1.42691	0.50772	0.728556	0	0.865
70	0.333333	0.921193	Poland	19.9602	49.2482	0.536013	0.295455	0.619159	0.666667	0.586364	848	Economic_hunting	0.898563	0.444748	0.966948	-0.691027	-1.5119	0.689154	0	0.865
72	0.166667	0.945687	Czech republic	15.9193	48.8545	0.413118	0.481818	0.608638	1	0.592424	344526	Economic_hunting	1.02546	0.117356	0.952186	-1.57616	-0.392919	0.630915	0	0.888
73	0.333333	0.945687	Czech republic	13.6026	48.9857	0.653727	0.463636	0.530415	0.666667	0.603788	344527	Economic_hunting	1.02546	-0.0703398	0.957108	0.156787	-0.502087	0.197892	0	0.888
74	0	0.996805	Germany	13.3973	48.9889	0.549502	0.654545	0.56245	1	0.504545	667	Economic_hunting	1.2903	-0.0869696	0.957226	-0.593879	0.644181	0.375229	0	0.936
75	0.666667	0.921193	Poland	23.869	52.7662	0.465852	0.531818	0.43374	1	0.453788	854	Economic_hunting	0.898563	0.761428	1.09886	-1.19635	-0.0927058	-0.337275	1	0.865
76	0	0.945687	Czech republic	15.6435	50.7065	0.590018	0.681818	0.631089	1	0.625455	344524	Economic_hunting	1.02546	0.0950157	1.02163	-0.302071	0.807933	0.755197	0	0.888
77	0.833333	0.747604	Gabon	11.1118	-1.29894	0.697285	0.822727	0.254255	0.666667	0.5125	303880	Economic_hunting	-0.000768674	-0.272141	-0.928408	0.470499	1.65399	-1.33085	1	0.702
78	0.666667	0.747604	Gabon	10.4151	-2.45525	0.841068	0.609091	0.253153	1	0.379167	303877	Economic_hunting	-0.000768674	-0.328583	-0.971766	1.50607	0.37126	-1.33695	1	0.702
79	1	0.747604	Gabon	10.9497	-3.81144	0.687886	0.668182	0.309415	0.666667	0.533333	301850	Economic_hunting	-0.000768674	-0.285275	-1.02262	0.402806	0.726057	-1.02551	1	0.702
80	0.833333	0.747604	Gabon	12.6334	0.087218	0.800314	0.272727	0.232373	1	0.222917	303873	Economic_hunting	-0.000768674	-0.148858	-0.876432	1.21255	-1.64836	-1.45199	1	0.702
81	0	0.959531	France	6.2892	44.822	0.726019	0.722727	0.561179	1	0.599242	83231	Economic_hunting	1.09719	-0.662858	0.800982	0.677454	1.05356	0.368192	0	0.901
82	0	0.959531	France	6.51669	45.3346	0.534122	0.436364	0.524357	0.666667	0.462879	103150	Economic_hunting	1.09719	-0.644428	0.820202	-0.704645	-0.66584	0.164356	0	0.901
83	0	0.959531	France	-0.0309746	42.9056	0.716879	0.740909	0.469985	0.666667	0.601515	103151	Economic_hunting	1.09719	-1.17491	0.729123	0.611625	1.16273	-0.136631	0	0.901
84	0.5	0.959531	France	3.64936	44.2678	0.794253	0.627273	0.399161	0.666667	0.634848	660	Economic_hunting	1.09719	-0.876735	0.7802	1.16889	0.480428	-0.528695	0	0.901
85	0.333333	0.996805	Germany	10.4492	51.0713	0.432345	0.840909	0.637689	0.333333	0.32197	148534	Economic_hunting	1.2903	-0.325825	1.03531	-1.43768	1.76316	0.79173	0	0.936
86	0.333333	0.996805	Germany	14.2866	50.9146	0.454241	0.704545	0.646471	0.666667	0.490909	32666	Economic_hunting	1.2903	-0.0149229	1.02943	-1.27998	0.944394	0.840346	0	0.936
87	0.666667	0.645367	Congo	14.9184	0.97929	0.952316	0.445455	0.266891	1	0.570833	643	Economic_hunting	-0.530437	0.0362659	-0.842982	2.30732	-0.611256	-1.2609	1	0.606
88	0.833333	0.645367	Congo	12.3372	-4.17873	0.72316	0.354545	0.376984	0.666667	0.290152	13694	Economic_hunting	-0.530437	-0.172859	-1.03639	0.656864	-1.1571	-0.651462	1	0.606
90	0.833333	0.689031	Namibia	15.9051	-27.4104	1	0.354545	0.202905	0.333333	0.28125	303691	Economic_hunting	-0.304224	0.116208	-1.9075	2.65075	-1.1571	-1.61511	1	0.647
91	0.666667	0.689031	Namibia	14.2811	-21.8329	0.901778	0.745455	0.405217	0.666667	0.477083	555543018	Economic_hunting	-0.304224	-0.0153686	-1.69837	1.94332	1.19002	-0.495172	1	0.647
92	0.666667	0.910543	Slovakia	22.3433	49.0674	0.570267	0.436364	0.463339	0.666667	0.560606	148026	Economic_hunting	0.84339	0.637825	0.96017	-0.444318	-0.66584	-0.173424	1	0.855
93	0.666667	0.910543	Slovakia	19.5176	48.9479	0.659676	0.740909	0.582597	1	0.433333	12152	Economic_hunting	0.84339	0.408886	0.955688	0.199627	1.16273	0.486759	1	0.855
94	0.333333	0.910543	Slovakia	20.3478	48.909	0.529157	0.827273	0.572014	1	0.698485	4377	Economic_hunting	0.84339	0.47615	0.954232	-0.740404	1.68128	0.428175	0	0.855
95	0.5	0.910543	Slovakia	19.9993	49.1895	0.661041	0.35	0.650605	0	0.411364	1975	Economic_hunting	0.84339	0.447914	0.964749	0.209463	-1.18439	0.863234	0	0.855
96	0.5	0.910543	Slovakia	19.044	49.1963	0.542717	0.38	0.688243	1	0.510606	4375	Economic_hunting	0.84339	0.370516	0.965002	-0.642743	-1.00426	1.07159	0	0.855
97	0.333333	0.99361	Sweden	18.6807	68.3243	0.434806	0.472727	0.255748	0.666667	0.357576	909	Economic_hunting	1.27374	0.341085	1.68224	-1.41995	-0.447503	-1.32259	0	0.933
98	0.333333	0.99361	Sweden	16.7219	67.41	0.760735	0.472727	0.0627677	0.333333	0.357576	905	Economic_hunting	1.27374	0.18238	1.64796	0.927485	-0.447503	-2.39088	0	0.933
99	0.333333	0.99361	Sweden	17.6691	67.2883	0.760031	0.472727	0.0176574	0.666667	0.357576	906	Economic_hunting	1.27374	0.259127	1.6434	0.922415	-0.447503	-2.6406	0	0.933
100	0.333333	0.99361	Sweden	20.1973	66.9163	0.624248	0.472727	0.0947384	0.333333	0.357576	907	Economic_hunting	1.27374	0.463958	1.62945	-0.0555348	-0.447503	-2.2139	0	0.933
101	0.333333	0.99361	Sweden	17.994	67.5668	0.716006	0.472727	0.0661112	0.333333	0.357576	3998	Economic_hunting	1.27374	0.285447	1.65384	0.605334	-0.447503	-2.37237	0	0.933
102	0.333333	0.99361	Sweden	16.7683	66.3543	0.503798	0.472727	0	0.333333	0.357576	908	Economic_hunting	1.27374	0.186139	1.60837	-0.923052	-0.447503	-2.73834	0	0.933
103	0.666667	0.430245	Chad	19.6681	10.8225	0.803436	0.745455	0.334305	0.666667	0.55625	641	Economic_hunting	-1.64495	0.421082	-0.473893	1.23503	1.19002	-0.887718	1	0.404
104	0.833333	0.430245	Chad	14.7666	8.96676	0.662656	0.45	0.538204	0.666667	0.625	555558302	Economic_hunting	-1.64495	0.0239664	-0.543477	0.221091	-0.583964	0.241009	1	0.404
105	0.833333	0.430245	Chad	18.0177	9.41058	0.687053	0.763636	0.473629	0.666667	0.592424	642	Economic_hunting	-1.64495	0.287366	-0.526835	0.396805	1.29919	-0.116462	1	0.404
106	0.666667	0.430245	Chad	14.4565	9.66049	0.704216	0.645455	0.592841	0.666667	0.476364	5168	Economic_hunting	-1.64495	-0.00115504	-0.517464	0.52042	0.589597	0.543467	1	0.404
107	1	0.390841	CAR	16.1908	2.97782	0.65995	0.822727	0.32691	1	0.7	31459	Economic_hunting	-1.84909	0.139352	-0.768043	0.201605	1.65399	-0.928657	1	0.367
108	1	0.390841	CAR	17.2385	3.87817	0.884299	0.5	0.425716	1	0.6625	28745	Economic_hunting	-1.84909	0.224236	-0.734283	1.81743	-0.283751	-0.381694	1	0.367
109	0.833333	0.744409	South Africa	25.4709	-33.3115	0.741092	0.368182	0.372763	0.666667	0.34697	9999999	Economic_hunting	-0.0173208	0.891215	-2.12878	0.786014	-1.07522	-0.674825	1	0.699
110	0.833333	0.744409	South Africa	23.0238	-33.902	0.736604	0.363636	0.566932	1	0.347727	881	Economic_hunting	-0.0173208	0.69295	-2.15092	0.753688	-1.10251	0.400039	1	0.699
111	0.5	0.744409	South Africa	22.2886	-32.2514	0.672921	0.713636	0.0183716	0.666667	0.310606	876	Economic_hunting	-0.0173208	0.63339	-2.08903	0.295028	0.998978	-2.63664	0	0.699
112	0.5	0.744409	South Africa	18.4287	-34.264	0.549844	0.490909	0.867849	0.666667	0.379583	300408	Economic_hunting	-0.0173208	0.320667	-2.16449	-0.591412	-0.338335	2.06583	0	0.699
113	0.666667	0.744409	South Africa	25.4547	-32.1965	0.565451	0.804545	0.10959	0.666667	0.302083	877	Economic_hunting	-0.0173208	0.889902	-2.08697	-0.479009	1.54482	-2.13168	1	0.699
114	0.833333	0.744409	South Africa	18.1298	-33.1722	0.590018	0.686364	0.43378	1	0.354545	17368	Economic_hunting	-0.0173208	0.296447	-2.12355	-0.302071	0.835226	-0.337052	1	0.699
14	0.166667	0.628328	Kenya	37.3372	-0.119621	0.657872	0.690909	0.586061	0.666667	0.504167	757	Social_hunting	-0.618715	1.8526	-0.884187	0.186637	0.862518	0.505931	0	0.59
210	0.333333	0.549521	Uganda	30.0609	0.824448	0.539891	0.536364	0.682586	0.666667	0.454167	40042	Social_hunting	-1.027	1.26309	-0.848788	-0.663098	-0.0654137	1.04027	0	0.516
310	0.5	0.493078	Ethiopia	36.2524	5.5352	0.771281	0.413636	0.478166	0.333333	0.458333	2277	Social_hunting	-1.31942	1.76472	-0.672149	1.00344	-0.8023	-0.0913461	0	0.463
410	0.333333	0.493078	Ethiopia	39.6762	6.92982	0.770375	0.804545	0.626345	0.333333	0.514583	2281	Social_hunting	-1.31942	2.04211	-0.619856	0.996919	1.54482	0.728937	0	0.463
53	0.666667	1	Austria	16.5307	48.1723	0.453704	0.41	0.885423	0.666667	0.441667	169110	Social_hunting	1.30685	0.166895	0.926605	-1.28384	-0.824134	2.16312	1	0.939
610	0.666667	1	Austria	14.6354	47.5626	0.470508	0.75	0.449897	0.666667	0.305303	174775	Social_hunting	1.30685	0.0133399	0.903744	-1.16281	1.21732	-0.247831	1	0.939
710	0.666667	1	Austria	15.8823	48.8413	0.25903	0.804545	0.561645	0.666667	0.52803	169111	Social_hunting	1.30685	0.11436	0.951691	-2.68595	1.54482	0.370773	1	0.939
89	0	0.892439	Hungary	21.1032	47.5456	0.670306	0.463636	0.570921	1	0.338182	679	Social_hunting	0.749594	0.53735	0.903106	0.276192	-0.502087	0.422124	0	0.838
910	0.666667	0.892439	Hungary	20.5221	48.0482	0.605289	0.555	0.679411	0.666667	0.203636	680	Social_hunting	0.749594	0.49027	0.921954	-0.19208	0.0464839	1.0227	1	0.838
1010	0.5	0.892439	Hungary	17.7529	46.8596	0.639263	0.486364	0.619486	0.666667	0.295455	555539806	Social_hunting	0.749594	0.26591	0.877385	0.0526089	-0.365627	0.690966	0	0.838
115	0.5	0.892439	Hungary	18.943	47.9423	0.641439	0.34	0.78579	0.333333	0.238636	178325	Social_hunting	0.749594	0.362331	0.917982	0.068284	-1.24443	1.61158	0	0.838
121	0.666667	0.892439	Hungary	20.594	48.5017	0.531347	0.413636	0.598696	0.333333	0.51	13652	Social_hunting	0.749594	0.496094	0.93896	-0.724637	-0.8023	0.575875	1	0.838
131	0.333333	0.549521	Uganda	30.9505	-0.620955	0.556613	0.336364	0.634353	0.666667	0.629167	1441	Social_hunting	-1.027	1.33516	-0.902986	-0.542662	-1.26627	0.773263	0	0.516
151	0.166667	0.549521	Uganda	30.3771	0.422062	0.664769	0.531818	0.70212	1	0.660417	40002	Social_hunting	-1.027	1.28871	-0.863876	0.236309	-0.0927058	1.1484	0	0.516
161	0	0.628328	Kenya	38.7687	-2.77527	0.953791	0.404545	0.409131	0.666667	0.552083	752	Social_hunting	-0.618715	1.96858	-0.983766	2.31794	-0.856885	-0.473506	0	0.59
171	0.166667	0.630458	Ghana	-0.222056	7.4284	0.82357	0.386364	0.510002	0.333333	0.33125	670	Social_hunting	-0.60768	-1.19039	-0.60116	1.38005	-0.966053	0.0848939	0	0.592
181	0	0.630458	Ghana	-2.59177	5.27765	0.508014	0.6	0.637565	0.333333	0.529167	5173	Social_hunting	-0.60768	-1.38238	-0.681807	-0.892683	0.316676	0.791047	0	0.592
191	0.333333	0.630458	Ghana	-3.08257	6.49	0.633948	0.754545	0.583891	0.666667	0.452083	672	Social_hunting	-0.60768	-1.42215	-0.636348	0.0143312	1.24461	0.493923	0	0.592
201	0.166667	0.630458	Ghana	-1.34289	5.44972	0.593273	0.518182	0.662047	0.333333	0.654167	26460	Social_hunting	-0.60768	-1.2812	-0.675355	-0.278624	-0.174582	0.926574	0	0.592
211	0.5	0.630458	Ghana	-2.38478	8.46213	0.751394	0.295455	0.472762	0.333333	0.260417	671	Social_hunting	-0.60768	-1.36561	-0.562399	0.860214	-1.5119	-0.121257	0	0.592
221	0.166667	0.463259	Liberia	-8.50032	5.40515	0.75049	0.227273	0.36462	0.666667	0.442424	7409	Social_hunting	-1.47391	-1.86108	-0.677026	0.8537	-1.92128	-0.719902	0	0.435
231	0	0.463259	Liberia	-7.48347	5.56198	0.688544	0.66	0.444392	0.333333	0.447917	9170	Social_hunting	-1.47391	-1.7787	-0.671145	0.40755	0.676931	-0.278309	0	0.435
241	0.166667	0.463259	Liberia	-8.52445	7.5046	0.491008	0.635	0.570996	0.333333	0.475	9176	Social_hunting	-1.47391	-1.86304	-0.598303	-1.01517	0.526825	0.422537	0	0.435
251	0.166667	0.463259	Liberia	-10.827	7.46985	0.689404	0.513636	0.461847	0.333333	0.312121	9171	Social_hunting	-1.47391	-2.04959	-0.599606	0.413743	-0.201874	-0.181681	0	0.435
261	0.333333	0.628328	Kenya	36.8557	-1.37788	0.476863	0.768182	1	0.666667	0.578788	761	Social_hunting	-0.618715	1.81359	-0.931368	-1.11704	1.32648	2.79739	0	0.59
271	0.166667	0.628328	Kenya	35.1078	-1.47369	0.732703	0.609091	0.484861	1	0.691667	1297	Social_hunting	-0.618715	1.67198	-0.934961	0.725596	0.37126	-0.0542809	0	0.59
281	0.5	0.493078	Ethiopia	37.8984	5.99186	0.624834	0.731818	0.708745	0.666667	0.466667	2278	Social_hunting	-1.31942	1.89808	-0.655026	-0.0513146	1.10815	1.18508	0	0.463
291	0.166667	0.446219	Sierra Leone	-12.0263	9.76958	0.596813	0.322727	0.479264	1	0.285417	7417	Social_hunting	-1.56219	-2.14676	-0.513374	-0.253126	-1.34814	-0.0852648	0	0.419
301	0	0.446219	Sierra Leone	-10.8703	7.65165	0.657268	0.777273	0.5565	1	0.729167	555542335	Social_hunting	-1.56219	-2.05309	-0.592789	0.182288	1.38107	0.342294	0	0.419
311	0.666667	0.549521	Uganda	29.9765	0.389001	0.69095	0.845455	0.734306	0.333333	0.725	18438	Social_hunting	-1.027	1.25625	-0.865116	0.424878	1.79045	1.32658	1	0.516
321	0.333333	0.549521	Uganda	29.9776	-0.176965	0.763599	0.572727	0.676211	0.333333	0.677083	957	Social_hunting	-1.027	1.25634	-0.886338	0.948115	0.152923	1.00498	0	0.516
331	0.333333	0.493078	Ethiopia	34.1288	7.96132	0.853767	0.427273	0.449217	0.333333	0.164583	13704	Social_hunting	-1.31942	1.59267	-0.581178	1.59754	-0.720424	-0.251596	0	0.463
341	0.666667	0.996805	Germany	14.262	53.0563	0.46415	0.709091	0.575333	0.666667	0.662879	102224	Social_hunting	1.2903	-0.016912	1.10974	-1.20861	0.971686	0.446546	1	0.936
351	0.5	0.863685	Romania	22.4591	44.8971	0.642285	0.718182	0.480428	1	0.639583	11151	Social_hunting	0.600625	0.6472	0.803796	0.0743774	1.02627	-0.0788239	0	0.811
361	0	0.863685	Romania	24.3049	45.317	0.512426	0.627273	0.480029	1	0.561364	555531207	Social_hunting	0.600625	0.796743	0.819542	-0.860906	0.480428	-0.0810327	0	0.811
371	0.333333	0.782748	Tunisia	8.30017	36.5108	0.327353	0.490909	0.624427	0.666667	0.489583	17744	Social_hunting	0.181305	-0.499933	0.489338	-2.19386	-0.338335	0.718317	0	0.735
381	0.333333	0.782748	Tunisia	9.65858	37.1494	0.484102	0.386364	0.690495	0.666667	0.3625	941	Social_hunting	0.181305	-0.389876	0.513282	-1.06491	-0.966053	1.08405	0	0.735
391	0.5	0.782748	Tunisia	9.54502	34.4599	0.511167	0.413636	0.477793	0.666667	0.20625	4487	Social_hunting	0.181305	-0.399077	0.412436	-0.869974	-0.8023	-0.0934104	0	0.735
411	0.666667	0.782748	Tunisia	11.2421	32.7088	0.415463	0.236364	0.436111	0.333333	0.166667	18776	Social_hunting	0.181305	-0.261581	0.346776	-1.55926	-1.86669	-0.324149	1	0.735
42	0.5	0.782748	Tunisia	8.5606	34.0628	0.438907	0.133333	0.488853	0.333333	0.110417	555624249	Social_hunting	0.181305	-0.478833	0.397544	-1.39042	-2.48531	-0.0321811	0	0.735
431	0.166667	0.782748	Tunisia	8.9373	34.3857	0.396125	0.486364	0.584357	0	0.220833	555624261	Social_hunting	0.181305	-0.448314	0.409652	-1.69854	-0.365627	0.4965	0	0.735
441	0.333333	0.592119	Cameroon	11.7225	5.15856	0.688918	0.3	0.331803	0.333333	0.1	555547993	Social_hunting	-0.806305	-0.222664	-0.686272	0.410239	-1.4846	-0.901568	0	0.556
451	0.5	0.592119	Cameroon	13.8307	8.34518	0.759802	0.4	0.484152	0.333333	0.289583	3011	Social_hunting	-0.806305	-0.0518571	-0.566784	0.920767	-0.884177	-0.058206	0	0.556
461	0.333333	0.592119	Cameroon	14.991	2.66386	0.777445	0.368182	0.309635	0.333333	0.285417	308624	Social_hunting	-0.806305	0.0421475	-0.779816	1.04784	-1.07522	-1.02429	0	0.556
471	0.5	0.592119	Cameroon	15.8493	2.30084	0.768213	0.504545	0.299518	0.666667	0.4125	1245	Social_hunting	-0.806305	0.111685	-0.793428	0.98135	-0.256458	-1.08029	0	0.556
481	0.666667	0.592119	Cameroon	13.0599	3.1308	0.857628	0.459091	0.364608	1	0.5625	3012	Social_hunting	-0.806305	-0.114305	-0.762307	1.62534	-0.529379	-0.71997	1	0.556
501	0.333333	0.592119	Cameroon	14.659	8.62987	0.766375	0.354545	0.470367	1	0.233333	606	Social_hunting	-0.806305	0.0152536	-0.556109	0.968109	-1.1571	-0.134516	0	0.556
511	0.166667	0.592119	Cameroon	9.13879	4.22637	0.637138	0.827273	0.727559	0.666667	0.541667	555547994	Social_hunting	-0.806305	-0.431989	-0.721226	0.0373052	1.68128	1.28923	0	0.556
521	0.333333	0.592119	Cameroon	9.62028	5.0534	0.568635	0.745455	0.553129	0.333333	0.333333	555547998	Social_hunting	-0.806305	-0.392979	-0.690216	-0.456074	1.19002	0.323632	0	0.556
541	0.166667	0.488818	Guinea	-8.41103	7.62796	0.516984	0.595455	0.563593	1	0.627083	2574	Social_hunting	-1.34149	-1.85385	-0.593678	-0.828078	0.289384	0.381554	0	0.459
551	0.166667	0.488818	Guinea	-11.913	10.1966	0.48723	0.8	0.452289	0.333333	0.466667	29376	Social_hunting	-1.34149	-2.13757	-0.497362	-1.04238	1.51753	-0.234593	0	0.459
561	0	0.488818	Guinea	-13.2797	12.5877	0.595124	0.413636	0.562195	0.666667	0.691667	29069	Social_hunting	-1.34149	-2.2483	-0.407702	-0.26529	-0.8023	0.37382	0	0.459
571	0.666667	0.863685	Romania	21.9734	45.1426	0.589794	0.368182	0.498916	1	0.398485	555531386	Social_hunting	0.600625	0.60785	0.813003	-0.303681	-1.07522	0.0235228	1	0.811
581	0.333333	0.863685	Romania	29.2441	44.993	0.815295	0.454545	0.524417	1	0.457576	67728	Social_hunting	0.600625	1.19692	0.807394	1.32044	-0.556672	0.16469	0	0.811
591	0.666667	0.863685	Romania	21.8246	44.9456	0.591115	0.781818	0.506645	1	0.608333	555540945	Social_hunting	0.600625	0.595794	0.805617	-0.29417	1.40836	0.0663089	1	0.811
601	0.666667	0.863685	Romania	22.8051	45.3303	0.594901	0.5	0.495689	0.666667	0.337121	555531377	Social_hunting	0.600625	0.675232	0.820039	-0.266896	-0.283751	0.00566094	1	0.811
611	0	0.948882	Spain	-6.40469	36.9898	0.630239	0.481818	0.619812	1	0.334091	389012	Social_hunting	1.04202	-1.6913	0.507298	-0.0123829	-0.392919	0.692769	0	0.891
621	0.333333	0.948882	Spain	-4.88196	43.1961	0.646154	0.53	0.445739	0.333333	0.37803	71213	Social_hunting	1.04202	-1.56793	0.740014	0.102238	-0.103623	-0.270854	0	0.891
631	0	0.948882	Spain	-3.20675	37.0724	0.676219	0.763636	0.679644	1	0.49	389011	Social_hunting	1.04202	-1.43221	0.510394	0.318776	1.29919	1.02398	0	0.891
641	1	0.948882	Spain	0.939211	42.5694	0.495361	0.615	0.368372	0.666667	0.554167	196014	Social_hunting	1.04202	-1.09631	0.716517	-0.983819	0.40674	-0.699132	1	0.891
651	0.333333	0.948882	Spain	-4.49556	39.4026	0.601978	0.609091	0.340948	0.333333	0.3775	349125	Social_hunting	1.04202	-1.53662	0.597771	-0.215931	0.37126	-0.850945	0	0.891
661	1	0.921193	Poland	22.633	49.1123	0.568262	0.45	0.470297	1	0.432576	851	Social_hunting	0.898563	0.661295	0.961854	-0.45876	-0.583964	-0.134908	1	0.865
671	0.666667	0.921193	Poland	21.4581	49.5137	0.527503	0.390909	0.639318	0.666667	0.560606	11144	Social_hunting	0.898563	0.5661	0.976907	-0.752322	-0.938761	0.800751	1	0.865
681	0.666667	0.921193	Poland	23.1561	51.4507	0.458557	0.622727	0.496006	1	0.434091	11147	Social_hunting	0.898563	0.703676	1.04954	-1.24889	0.453136	0.00741205	1	0.865
691	0	0.921193	Poland	20.9631	50.8835	0.433839	0.631818	0.626277	1	0.533333	850	Social_hunting	0.898563	0.525999	1.02827	-1.42691	0.50772	0.728556	0	0.865
701	1	0.921193	Poland	19.9602	49.2482	0.536013	0.295455	0.619159	0.666667	0.586364	848	Social_hunting	0.898563	0.444748	0.966948	-0.691027	-1.5119	0.689154	1	0.865
721	0.666667	0.945687	Czech republic	15.9193	48.8545	0.413118	0.481818	0.608638	1	0.592424	344526	Social_hunting	1.02546	0.117356	0.952186	-1.57616	-0.392919	0.630915	1	0.888
731	0.833333	0.945687	Czech republic	13.6026	48.9857	0.653727	0.463636	0.530415	0.666667	0.603788	344527	Social_hunting	1.02546	-0.0703398	0.957108	0.156787	-0.502087	0.197892	1	0.888
741	0	0.996805	Germany	13.3973	48.9889	0.549502	0.654545	0.56245	1	0.504545	667	Social_hunting	1.2903	-0.0869696	0.957226	-0.593879	0.644181	0.375229	0	0.936
751	0.833333	0.921193	Poland	23.869	52.7662	0.465852	0.531818	0.43374	1	0.453788	854	Social_hunting	0.898563	0.761428	1.09886	-1.19635	-0.0927058	-0.337275	1	0.865
761	0	0.945687	Czech republic	15.6435	50.7065	0.590018	0.681818	0.631089	1	0.625455	344524	Social_hunting	1.02546	0.0950157	1.02163	-0.302071	0.807933	0.755197	0	0.888
771	0.166667	0.747604	Gabon	11.1118	-1.29894	0.697285	0.822727	0.254255	0.666667	0.5125	303880	Social_hunting	-0.000768674	-0.272141	-0.928408	0.470499	1.65399	-1.33085	0	0.702
781	0.166667	0.747604	Gabon	10.4151	-2.45525	0.841068	0.609091	0.253153	1	0.379167	303877	Social_hunting	-0.000768674	-0.328583	-0.971766	1.50607	0.37126	-1.33695	0	0.702
791	0.333333	0.747604	Gabon	10.9497	-3.81144	0.687886	0.668182	0.309415	0.666667	0.533333	301850	Social_hunting	-0.000768674	-0.285275	-1.02262	0.402806	0.726057	-1.02551	0	0.702
801	0.166667	0.747604	Gabon	12.6334	0.087218	0.800314	0.272727	0.232373	1	0.222917	303873	Social_hunting	-0.000768674	-0.148858	-0.876432	1.21255	-1.64836	-1.45199	0	0.702
811	0	0.959531	France	6.2892	44.822	0.726019	0.722727	0.561179	1	0.599242	83231	Social_hunting	1.09719	-0.662858	0.800982	0.677454	1.05356	0.368192	0	0.901
821	0.5	0.959531	France	6.51669	45.3346	0.534122	0.436364	0.524357	0.666667	0.462879	103150	Social_hunting	1.09719	-0.644428	0.820202	-0.704645	-0.66584	0.164356	0	0.901
831	0.833333	0.959531	France	-0.0309746	42.9056	0.716879	0.740909	0.469985	0.666667	0.601515	103151	Social_hunting	1.09719	-1.17491	0.729123	0.611625	1.16273	-0.136631	1	0.901
841	0.833333	0.959531	France	3.64936	44.2678	0.794253	0.627273	0.399161	0.666667	0.634848	660	Social_hunting	1.09719	-0.876735	0.7802	1.16889	0.480428	-0.528695	1	0.901
851	0.166667	0.996805	Germany	10.4492	51.0713	0.432345	0.840909	0.637689	0.333333	0.32197	148534	Social_hunting	1.2903	-0.325825	1.03531	-1.43768	1.76316	0.79173	0	0.936
861	0.5	0.996805	Germany	14.2866	50.9146	0.454241	0.704545	0.646471	0.666667	0.490909	32666	Social_hunting	1.2903	-0.0149229	1.02943	-1.27998	0.944394	0.840346	0	0.936
871	0.333333	0.645367	Congo	14.9184	0.97929	0.952316	0.445455	0.266891	1	0.570833	643	Social_hunting	-0.530437	0.0362659	-0.842982	2.30732	-0.611256	-1.2609	0	0.606
901	0	0.689031	Namibia	15.9051	-27.4104	1	0.354545	0.202905	0.333333	0.28125	303691	Social_hunting	-0.304224	0.116208	-1.9075	2.65075	-1.1571	-1.61511	0	0.647
911	0.333333	0.689031	Namibia	14.2811	-21.8329	0.901778	0.745455	0.405217	0.666667	0.477083	555543018	Social_hunting	-0.304224	-0.0153686	-1.69837	1.94332	1.19002	-0.495172	0	0.647
921	0.833333	0.910543	Slovakia	22.3433	49.0674	0.570267	0.436364	0.463339	0.666667	0.560606	148026	Social_hunting	0.84339	0.637825	0.96017	-0.444318	-0.66584	-0.173424	1	0.855
931	0.5	0.910543	Slovakia	19.5176	48.9479	0.659676	0.740909	0.582597	1	0.433333	12152	Social_hunting	0.84339	0.408886	0.955688	0.199627	1.16273	0.486759	0	0.855
941	0.5	0.910543	Slovakia	20.3478	48.909	0.529157	0.827273	0.572014	1	0.698485	4377	Social_hunting	0.84339	0.47615	0.954232	-0.740404	1.68128	0.428175	0	0.855
951	0.333333	0.910543	Slovakia	19.9993	49.1895	0.661041	0.35	0.650605	0	0.411364	1975	Social_hunting	0.84339	0.447914	0.964749	0.209463	-1.18439	0.863234	0	0.855
961	0.666667	0.910543	Slovakia	19.044	49.1963	0.542717	0.38	0.688243	1	0.510606	4375	Social_hunting	0.84339	0.370516	0.965002	-0.642743	-1.00426	1.07159	1	0.855
971	0.333333	0.99361	Sweden	18.6807	68.3243	0.434806	0.472727	0.255748	0.666667	0.357576	909	Social_hunting	1.27374	0.341085	1.68224	-1.41995	-0.447503	-1.32259	0	0.933
981	0.333333	0.99361	Sweden	16.7219	67.41	0.760735	0.472727	0.0627677	0.333333	0.357576	905	Social_hunting	1.27374	0.18238	1.64796	0.927485	-0.447503	-2.39088	0	0.933
991	0.333333	0.99361	Sweden	17.6691	67.2883	0.760031	0.472727	0.0176574	0.666667	0.357576	906	Social_hunting	1.27374	0.259127	1.6434	0.922415	-0.447503	-2.6406	0	0.933
1001	0.333333	0.99361	Sweden	20.1973	66.9163	0.624248	0.472727	0.0947384	0.333333	0.357576	907	Social_hunting	1.27374	0.463958	1.62945	-0.0555348	-0.447503	-2.2139	0	0.933
1011	0.333333	0.99361	Sweden	17.994	67.5668	0.716006	0.472727	0.0661112	0.333333	0.357576	3998	Social_hunting	1.27374	0.285447	1.65384	0.605334	-0.447503	-2.37237	0	0.933
1021	0.333333	0.99361	Sweden	16.7683	66.3543	0.503798	0.472727	0	0.333333	0.357576	908	Social_hunting	1.27374	0.186139	1.60837	-0.923052	-0.447503	-2.73834	0	0.933
1031	0	0.430245	Chad	19.6681	10.8225	0.803436	0.745455	0.334305	0.666667	0.55625	641	Social_hunting	-1.64495	0.421082	-0.473893	1.23503	1.19002	-0.887718	0	0.404
1041	0.166667	0.430245	Chad	14.7666	8.96676	0.662656	0.45	0.538204	0.666667	0.625	555558302	Social_hunting	-1.64495	0.0239664	-0.543477	0.221091	-0.583964	0.241009	0	0.404
1051	0.5	0.430245	Chad	18.0177	9.41058	0.687053	0.763636	0.473629	0.666667	0.592424	642	Social_hunting	-1.64495	0.287366	-0.526835	0.396805	1.29919	-0.116462	0	0.404
1061	0.5	0.430245	Chad	14.4565	9.66049	0.704216	0.645455	0.592841	0.666667	0.476364	5168	Social_hunting	-1.64495	-0.00115504	-0.517464	0.52042	0.589597	0.543467	0	0.404
1071	0.333333	0.390841	CAR	16.1908	2.97782	0.65995	0.822727	0.32691	1	0.7	31459	Social_hunting	-1.84909	0.139352	-0.768043	0.201605	1.65399	-0.928657	0	0.367
1081	0.5	0.390841	CAR	17.2385	3.87817	0.884299	0.5	0.425716	1	0.6625	28745	Social_hunting	-1.84909	0.224236	-0.734283	1.81743	-0.283751	-0.381694	0	0.367
1091	0	0.744409	South Africa	25.4709	-33.3115	0.741092	0.368182	0.372763	0.666667	0.34697	9999999	Social_hunting	-0.0173208	0.891215	-2.12878	0.786014	-1.07522	-0.674825	0	0.699
1101	0.333333	0.744409	South Africa	23.0238	-33.902	0.736604	0.363636	0.566932	1	0.347727	881	Social_hunting	-0.0173208	0.69295	-2.15092	0.753688	-1.10251	0.400039	0	0.699
1111	0.166667	0.744409	South Africa	22.2886	-32.2514	0.672921	0.713636	0.0183716	0.666667	0.310606	876	Social_hunting	-0.0173208	0.63339	-2.08903	0.295028	0.998978	-2.63664	0	0.699
1121	0	0.744409	South Africa	18.4287	-34.264	0.549844	0.490909	0.867849	0.666667	0.379583	300408	Social_hunting	-0.0173208	0.320667	-2.16449	-0.591412	-0.338335	2.06583	0	0.699
1141	1	0.744409	South Africa	18.1298	-33.1722	0.590018	0.686364	0.43378	1	0.354545	17368	Social_hunting	-0.0173208	0.296447	-2.12355	-0.302071	0.835226	-0.337052	1	0.699
116	0.333333	0.628328	Kenya	37.3372	-0.119621	0.657872	0.690909	0.586061	0.666667	0.504167	757	Ecological_hunting	-0.618715	1.8526	-0.884187	0.186637	0.862518	0.505931	0	0.59
212	0.5	0.549521	Uganda	30.0609	0.824448	0.539891	0.536364	0.682586	0.666667	0.454167	40042	Ecological_hunting	-1.027	1.26309	-0.848788	-0.663098	-0.0654137	1.04027	0	0.516
312	0	0.493078	Ethiopia	36.2524	5.5352	0.771281	0.413636	0.478166	0.333333	0.458333	2277	Ecological_hunting	-1.31942	1.76472	-0.672149	1.00344	-0.8023	-0.0913461	0	0.463
412	0.333333	0.493078	Ethiopia	39.6762	6.92982	0.770375	0.804545	0.626345	0.333333	0.514583	2281	Ecological_hunting	-1.31942	2.04211	-0.619856	0.996919	1.54482	0.728937	0	0.463
510	0.333333	1	Austria	16.5307	48.1723	0.453704	0.41	0.885423	0.666667	0.441667	169110	Ecological_hunting	1.30685	0.166895	0.926605	-1.28384	-0.824134	2.16312	0	0.939
612	0.5	1	Austria	14.6354	47.5626	0.470508	0.75	0.449897	0.666667	0.305303	174775	Ecological_hunting	1.30685	0.0133399	0.903744	-1.16281	1.21732	-0.247831	0	0.939
711	0.833333	1	Austria	15.8823	48.8413	0.25903	0.804545	0.561645	0.666667	0.52803	169111	Ecological_hunting	1.30685	0.11436	0.951691	-2.68595	1.54482	0.370773	1	0.939
810	0.833333	0.892439	Hungary	21.1032	47.5456	0.670306	0.463636	0.570921	1	0.338182	679	Ecological_hunting	0.749594	0.53735	0.903106	0.276192	-0.502087	0.422124	1	0.838
912	0.333333	0.892439	Hungary	20.5221	48.0482	0.605289	0.555	0.679411	0.666667	0.203636	680	Ecological_hunting	0.749594	0.49027	0.921954	-0.19208	0.0464839	1.0227	0	0.838
1012	0.5	0.892439	Hungary	17.7529	46.8596	0.639263	0.486364	0.619486	0.666667	0.295455	555539806	Ecological_hunting	0.749594	0.26591	0.877385	0.0526089	-0.365627	0.690966	0	0.838
117	0.333333	0.892439	Hungary	18.943	47.9423	0.641439	0.34	0.78579	0.333333	0.238636	178325	Ecological_hunting	0.749594	0.362331	0.917982	0.068284	-1.24443	1.61158	0	0.838
122	0.333333	0.892439	Hungary	20.594	48.5017	0.531347	0.413636	0.598696	0.333333	0.51	13652	Ecological_hunting	0.749594	0.496094	0.93896	-0.724637	-0.8023	0.575875	0	0.838
132	0.5	0.549521	Uganda	30.9505	-0.620955	0.556613	0.336364	0.634353	0.666667	0.629167	1441	Ecological_hunting	-1.027	1.33516	-0.902986	-0.542662	-1.26627	0.773263	0	0.516
152	0.5	0.549521	Uganda	30.3771	0.422062	0.664769	0.531818	0.70212	1	0.660417	40002	Ecological_hunting	-1.027	1.28871	-0.863876	0.236309	-0.0927058	1.1484	0	0.516
162	0.5	0.628328	Kenya	38.7687	-2.77527	0.953791	0.404545	0.409131	0.666667	0.552083	752	Ecological_hunting	-0.618715	1.96858	-0.983766	2.31794	-0.856885	-0.473506	0	0.59
172	0.333333	0.630458	Ghana	-0.222056	7.4284	0.82357	0.386364	0.510002	0.333333	0.33125	670	Ecological_hunting	-0.60768	-1.19039	-0.60116	1.38005	-0.966053	0.0848939	0	0.592
182	0	0.630458	Ghana	-2.59177	5.27765	0.508014	0.6	0.637565	0.333333	0.529167	5173	Ecological_hunting	-0.60768	-1.38238	-0.681807	-0.892683	0.316676	0.791047	0	0.592
192	0.5	0.630458	Ghana	-3.08257	6.49	0.633948	0.754545	0.583891	0.666667	0.452083	672	Ecological_hunting	-0.60768	-1.42215	-0.636348	0.0143312	1.24461	0.493923	0	0.592
202	0.5	0.630458	Ghana	-1.34289	5.44972	0.593273	0.518182	0.662047	0.333333	0.654167	26460	Ecological_hunting	-0.60768	-1.2812	-0.675355	-0.278624	-0.174582	0.926574	0	0.592
213	0.333333	0.630458	Ghana	-2.38478	8.46213	0.751394	0.295455	0.472762	0.333333	0.260417	671	Ecological_hunting	-0.60768	-1.36561	-0.562399	0.860214	-1.5119	-0.121257	0	0.592
222	0.166667	0.463259	Liberia	-8.50032	5.40515	0.75049	0.227273	0.36462	0.666667	0.442424	7409	Ecological_hunting	-1.47391	-1.86108	-0.677026	0.8537	-1.92128	-0.719902	0	0.435
232	0.166667	0.463259	Liberia	-7.48347	5.56198	0.688544	0.66	0.444392	0.333333	0.447917	9170	Ecological_hunting	-1.47391	-1.7787	-0.671145	0.40755	0.676931	-0.278309	0	0.435
242	0.166667	0.463259	Liberia	-8.52445	7.5046	0.491008	0.635	0.570996	0.333333	0.475	9176	Ecological_hunting	-1.47391	-1.86304	-0.598303	-1.01517	0.526825	0.422537	0	0.435
252	0.166667	0.463259	Liberia	-10.827	7.46985	0.689404	0.513636	0.461847	0.333333	0.312121	9171	Ecological_hunting	-1.47391	-2.04959	-0.599606	0.413743	-0.201874	-0.181681	0	0.435
262	0.666667	0.628328	Kenya	36.8557	-1.37788	0.476863	0.768182	1	0.666667	0.578788	761	Ecological_hunting	-0.618715	1.81359	-0.931368	-1.11704	1.32648	2.79739	1	0.59
272	0.5	0.628328	Kenya	35.1078	-1.47369	0.732703	0.609091	0.484861	1	0.691667	1297	Ecological_hunting	-0.618715	1.67198	-0.934961	0.725596	0.37126	-0.0542809	0	0.59
282	1	0.493078	Ethiopia	37.8984	5.99186	0.624834	0.731818	0.708745	0.666667	0.466667	2278	Ecological_hunting	-1.31942	1.89808	-0.655026	-0.0513146	1.10815	1.18508	1	0.463
292	0.166667	0.446219	Sierra Leone	-12.0263	9.76958	0.596813	0.322727	0.479264	1	0.285417	7417	Ecological_hunting	-1.56219	-2.14676	-0.513374	-0.253126	-1.34814	-0.0852648	0	0.419
302	0	0.446219	Sierra Leone	-10.8703	7.65165	0.657268	0.777273	0.5565	1	0.729167	555542335	Ecological_hunting	-1.56219	-2.05309	-0.592789	0.182288	1.38107	0.342294	0	0.419
313	0.666667	0.549521	Uganda	29.9765	0.389001	0.69095	0.845455	0.734306	0.333333	0.725	18438	Ecological_hunting	-1.027	1.25625	-0.865116	0.424878	1.79045	1.32658	1	0.516
322	0.166667	0.549521	Uganda	29.9776	-0.176965	0.763599	0.572727	0.676211	0.333333	0.677083	957	Ecological_hunting	-1.027	1.25634	-0.886338	0.948115	0.152923	1.00498	0	0.516
332	0.333333	0.493078	Ethiopia	34.1288	7.96132	0.853767	0.427273	0.449217	0.333333	0.164583	13704	Ecological_hunting	-1.31942	1.59267	-0.581178	1.59754	-0.720424	-0.251596	0	0.463
342	0.5	0.996805	Germany	14.262	53.0563	0.46415	0.709091	0.575333	0.666667	0.662879	102224	Ecological_hunting	1.2903	-0.016912	1.10974	-1.20861	0.971686	0.446546	0	0.936
352	0	0.863685	Romania	22.4591	44.8971	0.642285	0.718182	0.480428	1	0.639583	11151	Ecological_hunting	0.600625	0.6472	0.803796	0.0743774	1.02627	-0.0788239	0	0.811
362	0	0.863685	Romania	24.3049	45.317	0.512426	0.627273	0.480029	1	0.561364	555531207	Ecological_hunting	0.600625	0.796743	0.819542	-0.860906	0.480428	-0.0810327	0	0.811
372	0.333333	0.782748	Tunisia	8.30017	36.5108	0.327353	0.490909	0.624427	0.666667	0.489583	17744	Ecological_hunting	0.181305	-0.499933	0.489338	-2.19386	-0.338335	0.718317	0	0.735
382	0.5	0.782748	Tunisia	9.65858	37.1494	0.484102	0.386364	0.690495	0.666667	0.3625	941	Ecological_hunting	0.181305	-0.389876	0.513282	-1.06491	-0.966053	1.08405	0	0.735
392	0.333333	0.782748	Tunisia	9.54502	34.4599	0.511167	0.413636	0.477793	0.666667	0.20625	4487	Ecological_hunting	0.181305	-0.399077	0.412436	-0.869974	-0.8023	-0.0934104	0	0.735
413	0	0.782748	Tunisia	11.2421	32.7088	0.415463	0.236364	0.436111	0.333333	0.166667	18776	Ecological_hunting	0.181305	-0.261581	0.346776	-1.55926	-1.86669	-0.324149	0	0.735
421	0.166667	0.782748	Tunisia	8.5606	34.0628	0.438907	0.133333	0.488853	0.333333	0.110417	555624249	Ecological_hunting	0.181305	-0.478833	0.397544	-1.39042	-2.48531	-0.0321811	0	0.735
432	0	0.782748	Tunisia	8.9373	34.3857	0.396125	0.486364	0.584357	0	0.220833	555624261	Ecological_hunting	0.181305	-0.448314	0.409652	-1.69854	-0.365627	0.4965	0	0.735
442	0.166667	0.592119	Cameroon	11.7225	5.15856	0.688918	0.3	0.331803	0.333333	0.1	555547993	Ecological_hunting	-0.806305	-0.222664	-0.686272	0.410239	-1.4846	-0.901568	0	0.556
452	0.5	0.592119	Cameroon	13.8307	8.34518	0.759802	0.4	0.484152	0.333333	0.289583	3011	Ecological_hunting	-0.806305	-0.0518571	-0.566784	0.920767	-0.884177	-0.058206	0	0.556
462	0	0.592119	Cameroon	14.991	2.66386	0.777445	0.368182	0.309635	0.333333	0.285417	308624	Ecological_hunting	-0.806305	0.0421475	-0.779816	1.04784	-1.07522	-1.02429	0	0.556
472	0	0.592119	Cameroon	15.8493	2.30084	0.768213	0.504545	0.299518	0.666667	0.4125	1245	Ecological_hunting	-0.806305	0.111685	-0.793428	0.98135	-0.256458	-1.08029	0	0.556
482	0	0.592119	Cameroon	13.0599	3.1308	0.857628	0.459091	0.364608	1	0.5625	3012	Ecological_hunting	-0.806305	-0.114305	-0.762307	1.62534	-0.529379	-0.71997	0	0.556
491	0	0.592119	Cameroon	10.3465	2.50155	0.78746	0.377273	0.491401	1	0.289583	1242	Ecological_hunting	-0.806305	-0.33414	-0.785902	1.11997	-1.02064	-0.0180771	0	0.556
502	0.5	0.592119	Cameroon	14.659	8.62987	0.766375	0.354545	0.470367	1	0.233333	606	Ecological_hunting	-0.806305	0.0152536	-0.556109	0.968109	-1.1571	-0.134516	0	0.556
512	0.166667	0.592119	Cameroon	9.13879	4.22637	0.637138	0.827273	0.727559	0.666667	0.541667	555547994	Ecological_hunting	-0.806305	-0.431989	-0.721226	0.0373052	1.68128	1.28923	0	0.556
522	0.333333	0.592119	Cameroon	9.62028	5.0534	0.568635	0.745455	0.553129	0.333333	0.333333	555547998	Ecological_hunting	-0.806305	-0.392979	-0.690216	-0.456074	1.19002	0.323632	0	0.556
542	0	0.488818	Guinea	-8.41103	7.62796	0.516984	0.595455	0.563593	1	0.627083	2574	Ecological_hunting	-1.34149	-1.85385	-0.593678	-0.828078	0.289384	0.381554	0	0.459
552	0	0.488818	Guinea	-11.913	10.1966	0.48723	0.8	0.452289	0.333333	0.466667	29376	Ecological_hunting	-1.34149	-2.13757	-0.497362	-1.04238	1.51753	-0.234593	0	0.459
562	0.5	0.488818	Guinea	-13.2797	12.5877	0.595124	0.413636	0.562195	0.666667	0.691667	29069	Ecological_hunting	-1.34149	-2.2483	-0.407702	-0.26529	-0.8023	0.37382	0	0.459
572	0.166667	0.863685	Romania	21.9734	45.1426	0.589794	0.368182	0.498916	1	0.398485	555531386	Ecological_hunting	0.600625	0.60785	0.813003	-0.303681	-1.07522	0.0235228	0	0.811
582	0	0.863685	Romania	29.2441	44.993	0.815295	0.454545	0.524417	1	0.457576	67728	Ecological_hunting	0.600625	1.19692	0.807394	1.32044	-0.556672	0.16469	0	0.811
592	0.333333	0.863685	Romania	21.8246	44.9456	0.591115	0.781818	0.506645	1	0.608333	555540945	Ecological_hunting	0.600625	0.595794	0.805617	-0.29417	1.40836	0.0663089	0	0.811
602	0.5	0.863685	Romania	22.8051	45.3303	0.594901	0.5	0.495689	0.666667	0.337121	555531377	Ecological_hunting	0.600625	0.675232	0.820039	-0.266896	-0.283751	0.00566094	0	0.811
613	0.333333	0.948882	Spain	-6.40469	36.9898	0.630239	0.481818	0.619812	1	0.334091	389012	Ecological_hunting	1.04202	-1.6913	0.507298	-0.0123829	-0.392919	0.692769	0	0.891
622	0.666667	0.948882	Spain	-4.88196	43.1961	0.646154	0.53	0.445739	0.333333	0.37803	71213	Ecological_hunting	1.04202	-1.56793	0.740014	0.102238	-0.103623	-0.270854	1	0.891
632	0.5	0.948882	Spain	-3.20675	37.0724	0.676219	0.763636	0.679644	1	0.49	389011	Ecological_hunting	1.04202	-1.43221	0.510394	0.318776	1.29919	1.02398	0	0.891
642	0.333333	0.948882	Spain	0.939211	42.5694	0.495361	0.615	0.368372	0.666667	0.554167	196014	Ecological_hunting	1.04202	-1.09631	0.716517	-0.983819	0.40674	-0.699132	0	0.891
652	0	0.948882	Spain	-4.49556	39.4026	0.601978	0.609091	0.340948	0.333333	0.3775	349125	Ecological_hunting	1.04202	-1.53662	0.597771	-0.215931	0.37126	-0.850945	0	0.891
662	0.666667	0.921193	Poland	22.633	49.1123	0.568262	0.45	0.470297	1	0.432576	851	Ecological_hunting	0.898563	0.661295	0.961854	-0.45876	-0.583964	-0.134908	1	0.865
672	0.166667	0.921193	Poland	21.4581	49.5137	0.527503	0.390909	0.639318	0.666667	0.560606	11144	Ecological_hunting	0.898563	0.5661	0.976907	-0.752322	-0.938761	0.800751	0	0.865
682	0.666667	0.921193	Poland	23.1561	51.4507	0.458557	0.622727	0.496006	1	0.434091	11147	Ecological_hunting	0.898563	0.703676	1.04954	-1.24889	0.453136	0.00741205	1	0.865
692	0.833333	0.921193	Poland	20.9631	50.8835	0.433839	0.631818	0.626277	1	0.533333	850	Ecological_hunting	0.898563	0.525999	1.02827	-1.42691	0.50772	0.728556	1	0.865
702	0	0.921193	Poland	19.9602	49.2482	0.536013	0.295455	0.619159	0.666667	0.586364	848	Ecological_hunting	0.898563	0.444748	0.966948	-0.691027	-1.5119	0.689154	0	0.865
71	1	0.945687	Czech republic	14.371	50.8837	0.437373	0.640909	0.646471	1	0.461364	344525	Ecological_hunting	1.02546	-0.00808099	1.02827	-1.40147	0.562305	0.840346	1	0.888
722	0.166667	0.945687	Czech republic	15.9193	48.8545	0.413118	0.481818	0.608638	1	0.592424	344526	Ecological_hunting	1.02546	0.117356	0.952186	-1.57616	-0.392919	0.630915	0	0.888
732	0.5	0.945687	Czech republic	13.6026	48.9857	0.653727	0.463636	0.530415	0.666667	0.603788	344527	Ecological_hunting	1.02546	-0.0703398	0.957108	0.156787	-0.502087	0.197892	0	0.888
742	0.5	0.996805	Germany	13.3973	48.9889	0.549502	0.654545	0.56245	1	0.504545	667	Ecological_hunting	1.2903	-0.0869696	0.957226	-0.593879	0.644181	0.375229	0	0.936
752	0.833333	0.921193	Poland	23.869	52.7662	0.465852	0.531818	0.43374	1	0.453788	854	Ecological_hunting	0.898563	0.761428	1.09886	-1.19635	-0.0927058	-0.337275	1	0.865
762	0.5	0.945687	Czech republic	15.6435	50.7065	0.590018	0.681818	0.631089	1	0.625455	344524	Ecological_hunting	1.02546	0.0950157	1.02163	-0.302071	0.807933	0.755197	0	0.888
772	0.333333	0.747604	Gabon	11.1118	-1.29894	0.697285	0.822727	0.254255	0.666667	0.5125	303880	Ecological_hunting	-0.000768674	-0.272141	-0.928408	0.470499	1.65399	-1.33085	0	0.702
782	0.833333	0.747604	Gabon	10.4151	-2.45525	0.841068	0.609091	0.253153	1	0.379167	303877	Ecological_hunting	-0.000768674	-0.328583	-0.971766	1.50607	0.37126	-1.33695	1	0.702
792	0.333333	0.747604	Gabon	10.9497	-3.81144	0.687886	0.668182	0.309415	0.666667	0.533333	301850	Ecological_hunting	-0.000768674	-0.285275	-1.02262	0.402806	0.726057	-1.02551	0	0.702
802	0.333333	0.747604	Gabon	12.6334	0.087218	0.800314	0.272727	0.232373	1	0.222917	303873	Ecological_hunting	-0.000768674	-0.148858	-0.876432	1.21255	-1.64836	-1.45199	0	0.702
812	0.5	0.959531	France	6.2892	44.822	0.726019	0.722727	0.561179	1	0.599242	83231	Ecological_hunting	1.09719	-0.662858	0.800982	0.677454	1.05356	0.368192	0	0.901
822	0.333333	0.959531	France	6.51669	45.3346	0.534122	0.436364	0.524357	0.666667	0.462879	103150	Ecological_hunting	1.09719	-0.644428	0.820202	-0.704645	-0.66584	0.164356	0	0.901
832	1	0.959531	France	-0.0309746	42.9056	0.716879	0.740909	0.469985	0.666667	0.601515	103151	Ecological_hunting	1.09719	-1.17491	0.729123	0.611625	1.16273	-0.136631	1	0.901
842	0.5	0.959531	France	3.64936	44.2678	0.794253	0.627273	0.399161	0.666667	0.634848	660	Ecological_hunting	1.09719	-0.876735	0.7802	1.16889	0.480428	-0.528695	0	0.901
852	1	0.996805	Germany	10.4492	51.0713	0.432345	0.840909	0.637689	0.333333	0.32197	148534	Ecological_hunting	1.2903	-0.325825	1.03531	-1.43768	1.76316	0.79173	1	0.936
862	0.666667	0.996805	Germany	14.2866	50.9146	0.454241	0.704545	0.646471	0.666667	0.490909	32666	Ecological_hunting	1.2903	-0.0149229	1.02943	-1.27998	0.944394	0.840346	1	0.936
872	0.666667	0.645367	Congo	14.9184	0.97929	0.952316	0.445455	0.266891	1	0.570833	643	Ecological_hunting	-0.530437	0.0362659	-0.842982	2.30732	-0.611256	-1.2609	1	0.606
881	0	0.645367	Congo	12.3372	-4.17873	0.72316	0.354545	0.376984	0.666667	0.290152	13694	Ecological_hunting	-0.530437	-0.172859	-1.03639	0.656864	-1.1571	-0.651462	0	0.606
902	0	0.689031	Namibia	15.9051	-27.4104	1	0.354545	0.202905	0.333333	0.28125	303691	Ecological_hunting	-0.304224	0.116208	-1.9075	2.65075	-1.1571	-1.61511	0	0.647
922	0.333333	0.910543	Slovakia	22.3433	49.0674	0.570267	0.436364	0.463339	0.666667	0.560606	148026	Ecological_hunting	0.84339	0.637825	0.96017	-0.444318	-0.66584	-0.173424	0	0.855
932	0.5	0.910543	Slovakia	19.5176	48.9479	0.659676	0.740909	0.582597	1	0.433333	12152	Ecological_hunting	0.84339	0.408886	0.955688	0.199627	1.16273	0.486759	0	0.855
942	0.333333	0.910543	Slovakia	20.3478	48.909	0.529157	0.827273	0.572014	1	0.698485	4377	Ecological_hunting	0.84339	0.47615	0.954232	-0.740404	1.68128	0.428175	0	0.855
952	0.666667	0.910543	Slovakia	19.9993	49.1895	0.661041	0.35	0.650605	0	0.411364	1975	Ecological_hunting	0.84339	0.447914	0.964749	0.209463	-1.18439	0.863234	1	0.855
962	0.5	0.910543	Slovakia	19.044	49.1963	0.542717	0.38	0.688243	1	0.510606	4375	Ecological_hunting	0.84339	0.370516	0.965002	-0.642743	-1.00426	1.07159	0	0.855
972	1	0.99361	Sweden	18.6807	68.3243	0.434806	0.472727	0.255748	0.666667	0.357576	909	Ecological_hunting	1.27374	0.341085	1.68224	-1.41995	-0.447503	-1.32259	1	0.933
982	1	0.99361	Sweden	16.7219	67.41	0.760735	0.472727	0.0627677	0.333333	0.357576	905	Ecological_hunting	1.27374	0.18238	1.64796	0.927485	-0.447503	-2.39088	1	0.933
992	1	0.99361	Sweden	17.6691	67.2883	0.760031	0.472727	0.0176574	0.666667	0.357576	906	Ecological_hunting	1.27374	0.259127	1.6434	0.922415	-0.447503	-2.6406	1	0.933
1002	1	0.99361	Sweden	20.1973	66.9163	0.624248	0.472727	0.0947384	0.333333	0.357576	907	Ecological_hunting	1.27374	0.463958	1.62945	-0.0555348	-0.447503	-2.2139	1	0.933
1013	1	0.99361	Sweden	17.994	67.5668	0.716006	0.472727	0.0661112	0.333333	0.357576	3998	Ecological_hunting	1.27374	0.285447	1.65384	0.605334	-0.447503	-2.37237	1	0.933
1022	1	0.99361	Sweden	16.7683	66.3543	0.503798	0.472727	0	0.333333	0.357576	908	Ecological_hunting	1.27374	0.186139	1.60837	-0.923052	-0.447503	-2.73834	1	0.933
1032	0.166667	0.430245	Chad	19.6681	10.8225	0.803436	0.745455	0.334305	0.666667	0.55625	641	Ecological_hunting	-1.64495	0.421082	-0.473893	1.23503	1.19002	-0.887718	0	0.404
1042	0	0.430245	Chad	14.7666	8.96676	0.662656	0.45	0.538204	0.666667	0.625	555558302	Ecological_hunting	-1.64495	0.0239664	-0.543477	0.221091	-0.583964	0.241009	0	0.404
1052	0.5	0.430245	Chad	18.0177	9.41058	0.687053	0.763636	0.473629	0.666667	0.592424	642	Ecological_hunting	-1.64495	0.287366	-0.526835	0.396805	1.29919	-0.116462	0	0.404
1062	0.5	0.430245	Chad	14.4565	9.66049	0.704216	0.645455	0.592841	0.666667	0.476364	5168	Ecological_hunting	-1.64495	-0.00115504	-0.517464	0.52042	0.589597	0.543467	0	0.404
1072	0.166667	0.390841	CAR	16.1908	2.97782	0.65995	0.822727	0.32691	1	0.7	31459	Ecological_hunting	-1.84909	0.139352	-0.768043	0.201605	1.65399	-0.928657	0	0.367
1082	0.333333	0.390841	CAR	17.2385	3.87817	0.884299	0.5	0.425716	1	0.6625	28745	Ecological_hunting	-1.84909	0.224236	-0.734283	1.81743	-0.283751	-0.381694	0	0.367
1092	0	0.744409	South Africa	25.4709	-33.3115	0.741092	0.368182	0.372763	0.666667	0.34697	9999999	Ecological_hunting	-0.0173208	0.891215	-2.12878	0.786014	-1.07522	-0.674825	0	0.699
1102	0.166667	0.744409	South Africa	23.0238	-33.902	0.736604	0.363636	0.566932	1	0.347727	881	Ecological_hunting	-0.0173208	0.69295	-2.15092	0.753688	-1.10251	0.400039	0	0.699
1112	0	0.744409	South Africa	22.2886	-32.2514	0.672921	0.713636	0.0183716	0.666667	0.310606	876	Ecological_hunting	-0.0173208	0.63339	-2.08903	0.295028	0.998978	-2.63664	0	0.699
1122	0	0.744409	South Africa	18.4287	-34.264	0.549844	0.490909	0.867849	0.666667	0.379583	300408	Ecological_hunting	-0.0173208	0.320667	-2.16449	-0.591412	-0.338335	2.06583	0	0.699
1131	0.333333	0.744409	South Africa	25.4547	-32.1965	0.565451	0.804545	0.10959	0.666667	0.302083	877	Ecological_hunting	-0.0173208	0.889902	-2.08697	-0.479009	1.54482	-2.13168	0	0.699
1142	0.5	0.744409	South Africa	18.1298	-33.1722	0.590018	0.686364	0.43378	1	0.354545	17368	Ecological_hunting	-0.0173208	0.296447	-2.12355	-0.302071	0.835226	-0.337052	0	0.699
