# Supplementary material for: Analysis of differences and commonalities in wildlife hunting across the Africa-Europe South-North gradient
Source: PLoS Biol. 2022 Aug 30;20(8):e3001707. doi: 10.1371/journal.pbio.3001707 (PMC9426919; doi:10.1371/journal.pbio.3001707)
Supplement: S6 Data — (XLSX) [file pbio.3001707.s008.xlsx]

## Sheet: plot_data_HWC_new
	HWC_bin	WDPA_ID	HDI_2017	z_st_HDI_2017	PopDens2015	z_st_lg_PopDens2015	size	z_st_lg_size	CommAttitudeCulture_index	z_CommAttitudeCulture_index	Protection_3_interv	z_Protection_3_interv	CommunityIntervention_index	z_CommunityIntervention_index	Abundance_Mean	z_Abundance_Mean	Country	long	lat
1	0	606	0.556	-0.803961	21.0921	-0.11758	2113.82	0.93852	0.354545	-1.15032	1	1.22776	0.233333	-1.40332	0.95	0.619909	Cameroon	14.659	8.62987
2	0	641	0.404	-1.65118	5.81599	-0.862958	3061	1.20185	0.745455	1.13899	0.666667	-0.0109621	0.55625	0.67626	0.75	-0.293057	Chad	19.6681	10.8225
4	0	643	0.606	-0.52527	3.07194	-1.23227	13546	2.25971	0.445455	-0.617924	1	1.22776	0.570833	0.770176	0.586207	-1.04074	Congo	14.9184	0.97929
5	1	660	0.901	1.119	10.7477	-0.507664	2792.68	1.1366	0.627273	0.446875	0.666667	-0.0109621	0.634848	1.18243	0.863636	0.225674	France	3.64936	44.2678
6	1	667	0.936	1.31409	50.4394	0.386871	242.17	-0.60245	0.654545	0.606595	1	1.22776	0.504545	0.343283	1	0.84815	Germany	13.3973	48.9889
7	0	670	0.592	-0.603304	30.6974	0.0995514	3743	1.34491	0.386364	-0.963983	0.333333	-1.24968	0.33125	-0.772737	0.923077	0.49701	Ghana	-0.222056	7.4284
9	0	672	0.592	-0.603304	61.7928	0.504332	563	-0.00242456	0.754545	1.19223	0.666667	-0.0109621	0.452083	0.00542782	1	0.84815	Ghana	-3.08257	6.49
10	1	679	0.838	0.767854	54.6518	0.433279	809.57	0.255913	0.463636	-0.511444	1	1.22776	0.338182	-0.728097	0.933333	0.543828	Hungary	21.1032	47.5456
11	0	680	0.838	0.767854	152.659	1.02761	422.83	-0.206058	0.555	0.0236173	0.666667	-0.0109621	0.203636	-1.59457	0.8125	-0.00775515	Hungary	20.5221	48.0482
12	1	752	0.59	-0.614451	11.8116	-0.453048	13747	2.27018	0.404545	-0.857504	0.666667	-0.0109621	0.552083	0.649427	1	0.84815	Kenya	38.7687	-2.77527
13	1	757	0.59	-0.614451	63.0751	0.516215	715	0.167563	0.690909	0.819554	0.666667	-0.0109621	0.504167	0.340844	1	0.84815	Kenya	37.3372	-0.119621
14	1	761	0.59	-0.614451	3176.91	2.78387	117.21	-1.11857	0.768182	1.27209	0.666667	-0.0109621	0.578788	0.821404	0.904762	0.413405	Kenya	36.8557	-1.37788
15	0	848	0.865	0.918347	86.29	0.697535	211.64	-0.698292	0.295455	-1.49638	0.666667	-0.0109621	0.586364	0.870191	1	0.84815	Poland	19.9602	49.2482
16	0	850	0.865	0.918347	92.3058	0.736528	76.26	-1.42428	0.631818	0.473495	1	1.22776	0.533333	0.528677	0.9	0.391667	Poland	20.9631	50.8835
17	1	851	0.865	0.918347	21.078	-0.117967	292.09	-0.469149	0.45	-0.591304	1	1.22776	0.432576	-0.120201	0.875	0.277547	Poland	22.633	49.1123
18	0	854	0.865	0.918347	14.911	-0.318232	105	-1.19681	0.531818	-0.112145	1	1.22776	0.453788	0.0164051	1	0.84815	Poland	23.869	52.7662
20	0	877	0.699	-0.00690561	0.692755	-2.094	284	-0.489126	0.804545	1.48505	0.666667	-0.0109621	0.302083	-0.96057	0.944444	0.594549	South Africa	25.4547	-32.1965
21	1	881	0.699	-0.00690561	52.6258	0.411423	1570	0.726983	0.363636	-1.09708	1	1.22776	0.347727	-0.666624	1	0.84815	South Africa	23.0238	-33.902
22	0	905	0.933	1.29737	0.444675	-2.3505	1998	0.898441	0.472727	-0.458204	0.333333	-1.24968	0.357576	-0.6032	0.909091	0.433166	Sweden	16.7219	67.41
23	0	906	0.933	1.29737	0.290099	-2.59763	1984	0.89344	0.472727	-0.458204	0.666667	-0.0109621	0.357576	-0.6032	0.9	0.391667	Sweden	17.6691	67.2883
24	0	907	0.933	1.29737	0.601877	-2.17536	511	-0.0713504	0.472727	-0.458204	0.333333	-1.24968	0.357576	-0.6032	1	0.84815	Sweden	20.1973	66.9163
25	0	908	0.933	1.29737	0.245435	-2.69436	153.4	-0.927194	0.472727	-0.458204	0.333333	-1.24968	0.357576	-0.6032	1	0.84815	Sweden	16.7683	66.3543
26	0	909	0.933	1.29737	2.76434	-1.29331	77	-1.41741	0.472727	-0.458204	0.666667	-0.0109621	0.357576	-0.6032	0.875	0.277547	Sweden	18.6807	68.3243
27	1	941	0.735	0.193752	169.551	1.08833	126	-1.06714	0.386364	-0.963983	0.666667	-0.0109621	0.3625	-0.571488	0.785714	-0.130027	Tunisia	9.65858	37.1494
28	0	957	0.516	-1.02691	148.103	1.01008	2056	0.918794	0.572727	0.127435	0.333333	-1.24968	0.677083	1.45443	0.804348	-0.0449684	Uganda	29.9776	-0.176965
29	0	1242	0.556	-0.803961	25.7403	-0.00235006	2609.44	1.08833	0.377273	-1.01722	1	1.22776	0.289583	-1.04107	0.571429	-1.10821	Cameroon	10.3465	2.50155
30	1	1245	0.556	-0.803961	4.18383	-1.05353	2153	0.951582	0.504545	-0.271864	0.666667	-0.0109621	0.4125	-0.249488	0.857143	0.196032	Cameroon	15.8493	2.30084
31	1	1297	0.59	-0.614451	24.1947	-0.0381778	1510	0.699269	0.609091	0.340395	1	1.22776	0.691667	1.54834	0.5625	-1.14896	Kenya	35.1078	-1.47369
32	0	1441	0.516	-1.02691	99.6412	0.780771	260	-0.551923	0.336364	-1.2568	0.666667	-0.0109621	0.629167	1.14584	0.787234	-0.12309	Uganda	30.9505	-0.620955
33	1	1975	0.855	0.862609	116.217	0.869807	738	0.190081	0.35	-1.17694	0	-2.48841	0.411364	-0.256807	0.88	0.300371	Slovakia	19.9993	49.1895
35	0	2277	0.463	-1.32233	22.7084	-0.0748579	2220	0.973377	0.413636	-0.804264	0.333333	-1.24968	0.458333	0.0456778	0.514286	-1.36905	Ethiopia	36.2524	5.5352
36	1	2278	0.463	-1.32233	201.532	1.18831	514	-0.067187	0.731818	1.05913	0.666667	-0.0109621	0.466667	0.0993443	0.323529	-2.23982	Ethiopia	37.8984	5.99186
37	0	2281	0.463	-1.32233	92.366	0.736905	2200	0.966941	0.804545	1.48505	0.333333	-1.24968	0.514583	0.407927	0.583333	-1.05386	Ethiopia	39.6762	6.92982
38	0	2574	0.459	-1.34462	50.988	0.39313	175	-0.833498	0.595455	0.260535	1	1.22776	0.627083	1.13243	0.190476	-2.84719	Guinea	-8.41103	7.62796
39	1	3011	0.556	-0.803961	24.0328	-0.0420621	1979.47	0.891814	0.4	-0.884123	0.333333	-1.24968	0.289583	-1.04107	0.92	0.482964	Cameroon	13.8307	8.34518
40	0	3012	0.556	-0.803961	7.74873	-0.696953	5260	1.58691	0.459091	-0.538064	1	1.22776	0.5625	0.71651	0.642857	-0.782146	Cameroon	13.0599	3.1308
41	0	3998	0.933	1.29737	0.458977	-2.33219	1278	0.580626	0.472727	-0.458204	0.333333	-1.24968	0.357576	-0.6032	1	0.84815	Sweden	17.994	67.5668
42	1	4375	0.855	0.862609	165.974	1.07599	226.3	-0.650657	0.38	-1.00125	1	1.22776	0.510606	0.382314	0.823529	0.0425922	Slovakia	19.044	49.1963
43	0	4377	0.855	0.862609	55.2204	0.439267	197.63	-0.747004	0.827273	1.61815	1	1.22776	0.698485	1.59225	0.92	0.482964	Slovakia	20.3478	48.909
44	0	4487	0.735	0.193752	22.6284	-0.0769008	165.12	-0.87483	0.413636	-0.804264	0.666667	-0.0109621	0.20625	-1.57774	0.285714	-2.41244	Tunisia	9.54502	34.4599
45	1	5168	0.404	-1.65118	67.2575	0.553361	1136	0.496854	0.645455	0.553355	0.666667	-0.0109621	0.476364	0.161793	0.617647	-0.897226	Chad	14.4565	9.66049
48	1	7417	0.419	-1.56757	22.9459	-0.0688398	388.5	-0.266283	0.322727	-1.33666	1	1.22776	0.285417	-1.0679	0.538462	-1.25869	Sierra Leone	-12.0263	9.76958
52	1	11144	0.865	0.918347	104.438	0.807973	194.39	-0.758761	0.390909	-0.937363	0.666667	-0.0109621	0.560606	0.704313	0.861111	0.214146	Poland	21.4581	49.5137
53	0	11147	0.865	0.918347	26.8873	0.0228744	97.62	-1.24865	0.622727	0.420255	1	1.22776	0.434091	-0.110443	0.878049	0.291464	Poland	23.1561	51.4507
54	0	11151	0.811	0.617361	23.2	-0.0624658	611.9	0.0568137	0.718182	0.979274	1	1.22776	0.639583	1.21293	1	0.84815	Romania	22.4591	44.8971
55	1	12152	0.855	0.862609	61.0403	0.497242	728	0.180378	0.740909	1.11237	1	1.22776	0.433333	-0.115322	0.833333	0.0873455	Slovakia	19.5176	48.9479
56	1	13652	0.838	0.767854	71.0909	0.585433	202	-0.731449	0.413636	-0.804264	0.333333	-1.24968	0.51	0.378411	0.8	-0.0648155	Hungary	20.594	48.5017
58	1	13704	0.463	-1.32233	17.2643	-0.233443	5061	1.55948	0.427273	-0.724404	0.333333	-1.24968	0.164583	-1.84607	0.942857	0.587303	Ethiopia	34.1288	7.96132
60	1	17744	0.735	0.193752	90.7034	0.726395	26.32	-2.1809	0.490909	-0.351724	0.666667	-0.0109621	0.489583	0.246927	0.909091	0.433166	Tunisia	8.30017	36.5108
62	1	18438	0.516	-1.02691	256.716	1.32834	995	0.402597	0.845455	1.72463	0.333333	-1.24968	0.725	1.76301	0.515152	-1.3651	Uganda	29.9765	0.389001
63	0	18776	0.735	0.193752	15.2495	-0.305243	63.47	-1.55485	0.236364	-1.84244	0.333333	-1.24968	0.166667	-1.83265	0.727273	-0.396803	Tunisia	11.2421	32.7088
64	0	26460	0.592	-0.603304	129.515	0.932488	375	-0.291437	0.518182	-0.192004	0.333333	-1.24968	0.654167	1.30684	0.5	-1.43426	Ghana	-1.34289	5.44972
65	1	28745	0.367	-1.85741	13.8201	-0.36219	6866	1.77641	0.5	-0.298484	1	1.22776	0.6625	1.36051	0	-3.71668	CAR	17.2385	3.87817
66	1	29069	0.459	-1.34462	50.318	0.385477	382	-0.278283	0.413636	-0.804264	0.666667	-0.0109621	0.691667	1.54834	0.982143	0.766636	Guinea	-13.2797	12.5877
67	1	29376	0.459	-1.34462	17.7738	-0.216617	130	-1.04491	0.8	1.45843	0.333333	-1.24968	0.466667	0.0993443	0.8	-0.0648155	Guinea	-11.913	10.1966
68	0	31459	0.367	-1.85741	5.42267	-0.903472	730	0.182329	0.822727	1.59153	1	1.22776	0.7	1.60201	1	0.84815	CAR	16.1908	2.97782
69	0	32666	0.936	1.31409	111.756	0.847157	93.5	-1.27932	0.704545	0.899414	0.666667	-0.0109621	0.490909	0.255465	0.466667	-1.58643	Germany	14.2866	50.9146
70	0	40002	0.516	-1.02691	189.279	1.15201	766	0.216566	0.531818	-0.112145	1	1.22776	0.660417	1.34709	0.84	0.117778	Uganda	30.3771	0.422062
71	0	40042	0.516	-1.02691	157.317	1.045	220	-0.670738	0.536364	-0.0855246	0.666667	-0.0109621	0.454167	0.0188445	0.645161	-0.771628	Uganda	30.0609	0.824448
72	0	67728	0.811	0.617361	35.1865	0.178518	3446	1.28611	0.454545	-0.564684	1	1.22776	0.457576	0.040799	1	0.84815	Romania	29.2441	44.993
73	0	71213	0.891	1.06327	16.7049	-0.252501	636.01	0.0842996	0.53	-0.122793	0.333333	-1.24968	0.37803	-0.471473	0.736842	-0.353121	Spain	-4.88196	43.1961
74	0	83231	0.901	1.119	49.8359	0.379907	1412.46	0.651775	0.722727	1.00589	1	1.22776	0.599242	0.953131	1	0.84815	France	6.2892	44.822
75	0	102224	0.936	1.31409	56.983	0.457447	103.23	-1.20891	0.709091	0.926034	0.666667	-0.0109621	0.662879	1.36295	0.952381	0.630778	Germany	14.262	53.0563
76	1	103150	0.901	1.119	35.1664	0.178188	207.68	-0.711726	0.436364	-0.671164	0.666667	-0.0109621	0.462879	0.0749504	0.818182	0.0181814	France	6.51669	45.3346
77	0	103151	0.901	1.119	21.0159	-0.119672	1289.2	0.586832	0.740909	1.11237	0.666667	-0.0109621	0.601515	0.967767	1	0.84815	France	-0.0309746	42.9056
78	0	148026	0.855	0.862609	19.7341	-0.156083	298	-0.454902	0.436364	-0.671164	0.666667	-0.0109621	0.560606	0.704313	0.842105	0.127388	Slovakia	22.3433	49.0674
79	0	148534	0.936	1.31409	102.839	0.799046	75.13	-1.43489	0.840909	1.69801	0.333333	-1.24968	0.32197	-0.832503	1	0.84815	Germany	10.4492	51.0713
80	1	169110	0.939	1.33081	1073.64	2.15619	93	-1.28313	0.41	-0.82556	0.666667	-0.0109621	0.441667	-0.0616554	0.869565	0.252738	Austria	16.5307	48.1723
82	0	174775	0.939	1.33081	17.3758	-0.229718	110	-1.16373	0.75	1.16561	0.666667	-0.0109621	0.305303	-0.939836	0.88	0.300371	Austria	14.6354	47.5626
83	1	178325	0.838	0.767854	417.985	1.61038	606.75	0.0508023	0.34	-1.23551	0.333333	-1.24968	0.238636	-1.36917	0.851852	0.171879	Hungary	18.943	47.9423
84	0	196014	0.891	1.06327	8.0299	-0.67633	141	-0.987143	0.615	0.375001	0.666667	-0.0109621	0.554167	0.662843	1	0.84815	Spain	0.939211	42.5694
85	0	300408	0.699	-0.00690561	909.055	2.05992	243	-0.600017	0.490909	-0.351724	0.666667	-0.0109621	0.379583	-0.461471	1	0.84815	South Africa	18.4287	-34.264
86	1	301850	0.702	0.00981583	4.59486	-0.999314	965	0.380823	0.668182	0.686454	0.666667	-0.0109621	0.533333	0.528677	0.896552	0.375927	Gabon	10.9497	-3.81144
87	0	303691	0.647	-0.296744	1.67609	-1.5828	21812	2.59852	0.354545	-1.15032	0.333333	-1.24968	0.28125	-1.09474	0.666667	-0.67346	Namibia	15.9051	-27.4104
88	1	303873	0.702	0.00981583	2.2155	-1.42136	2967	1.17967	0.272727	-1.62948	1	1.22776	0.222917	-1.4704	0.111111	-3.20948	Gabon	12.6334	0.087218
89	0	303877	0.702	0.00981583	2.69725	-1.30753	4458	1.46925	0.609091	0.340395	1	1.22776	0.379167	-0.464155	0.869565	0.252738	Gabon	10.4151	-2.45525
90	1	303880	0.702	0.00981583	2.72554	-1.30149	1060	0.447605	0.822727	1.59153	0.666667	-0.0109621	0.5125	0.39451	1	0.84815	Gabon	11.1118	-1.29894
91	0	308624	0.556	-0.803961	4.60445	-0.998108	2361	1.01717	0.368182	-1.07046	0.333333	-1.24968	0.285417	-1.0679	0.666667	-0.67346	Cameroon	14.991	2.66386
92	1	344524	0.888	1.04654	96.6092	0.762892	363	-0.314569	0.681818	0.766314	1	1.22776	0.625455	1.12194	0.736111	-0.356457	Czech republic	15.6435	50.7065
93	0	344525	0.888	1.04654	111.756	0.847157	79	-1.39917	0.640909	0.526735	1	1.22776	0.461364	0.0651929	1	0.84815	Czech republic	14.371	50.8837
94	0	344526	0.888	1.04654	78.1086	0.6399	62	-1.57151	0.481818	-0.404964	1	1.22776	0.592424	0.909222	0.956522	0.64968	Czech republic	15.9193	48.8545
95	0	344527	0.888	1.04654	37.2425	0.211375	686	0.138114	0.463636	-0.511444	0.666667	-0.0109621	0.603788	0.982403	0.868421	0.247515	Czech republic	13.6026	48.9857
96	0	349125	0.891	1.06327	6.19355	-0.826567	409.07	-0.229588	0.609091	0.340395	0.333333	-1.24968	0.3775	-0.474888	0.941176	0.579631	Spain	-4.49556	39.4026
97	0	389011	0.891	1.06327	152.996	1.02889	858.83	0.297924	0.763636	1.24547	1	1.22776	0.49	0.249611	0.857143	0.196032	Spain	-3.20675	37.0724
98	0	389012	0.891	1.06327	86.8251	0.701112	542.52	-0.0287791	0.481818	-0.404964	1	1.22776	0.334091	-0.754442	0.391304	-1.93044	Spain	-6.40469	36.9898
100	0	555531207	0.811	0.617361	23.1126	-0.0646516	167.21	-0.865884	0.627273	0.446875	1	1.22776	0.561364	0.709192	0.979592	0.754991	Romania	24.3049	45.317
101	0	555531377	0.811	0.617361	26.8069	0.0211415	381.15	-0.279868	0.5	-0.298484	0.666667	-0.0109621	0.337121	-0.734927	0.892857	0.359062	Romania	22.8051	45.3303
102	0	555531386	0.811	0.617361	27.6385	0.0388177	362.19	-0.316158	0.368182	-1.07046	1	1.22776	0.398485	-0.339746	1	0.84815	Romania	21.9734	45.1426
103	1	555539806	0.838	0.767854	86.5578	0.699328	593.7	0.0353381	0.486364	-0.378344	0.666667	-0.0109621	0.295455	-1.00326	0.933333	0.543828	Hungary	17.7529	46.8596
104	0	555540945	0.811	0.617361	29.737	0.0811595	367	-0.306775	0.781818	1.35195	1	1.22776	0.608333	1.01168	0.930233	0.529674	Romania	21.8246	44.9456
105	0	555542335	0.419	-1.56757	47.6766	0.354278	710.7	0.163272	0.777273	1.32533	1	1.22776	0.729167	1.78984	0.764706	-0.225927	Sierra Leone	-10.8703	7.65165
106	0	555543018	0.647	-0.296744	11.3819	-0.474489	8176	1.90061	0.745455	1.13899	0.666667	-0.0109621	0.477083	0.166428	1	0.84815	Namibia	14.2811	-21.8329
108	0	555547994	0.556	-0.803961	240.829	1.29138	581.23	0.0202403	0.827273	1.61815	0.666667	-0.0109621	0.541667	0.582343	1	0.84815	Cameroon	9.13879	4.22637
110	1	555558302	0.404	-1.65118	40.093	0.254045	750	0.201553	0.45	-0.591304	0.666667	-0.0109621	0.625	1.11901	0.931818	0.536912	Chad	14.7666	8.96676
111	0	555624249	0.735	0.193752	25.1267	-0.0163075	80.22	-1.38827	0.133333	-2.44583	0.333333	-1.24968	0.110417	-2.1949	0.8	-0.0648155	Tunisia	8.5606	34.0628
112	0	555624261	0.735	0.193752	62.0658	0.506882	52.32	-1.69225	0.486364	-0.378344	0	-2.48841	0.220833	-1.48382	1	0.84815	Tunisia	8.9373	34.3857
