# Supplementary material for: Analysis of differences and commonalities in wildlife hunting across the Africa-Europe South-North gradient
Source: PLoS Biol. 2022 Aug 30;20(8):e3001707. doi: 10.1371/journal.pbio.3001707 (PMC9426919; doi:10.1371/journal.pbio.3001707)
Supplement: S7 Data — (XLSX) [file pbio.3001707.s009.xlsx]

## Sheet: data_Fig_3b
	WDPA_ID	species	targeted	Xspecies	Continent	Country	HDI_2017	st_HDI_2017	PopDens2015	st_lg_PopDens2015	size	st_lg_size	CommAttitudeCulture_index	CommunityIntervention_index	Protection_3_interv	long	lat	Species_group	predator	z_st_HDI_2017	z_st_lg_size	z_CommAttitudeCulture_index	z_st_lg_PopDens2015	z_CommunityIntervention_index	z_Protection_3_interv	Abundance_predMean	z_Abundance_predMean
1	40042	bush buck	1	Tragelaphus spec.	Africa	Uganda	0.516	0.549521	157.317	0.682586	220	0.539891	0.536364	0.454167	0.666667	30.0609	0.824448	Small to medum non-predatory mammals	0	-0.663009	-0.797013	0.199108	1.22048	-0.0424458	0.0249791	0.333333	-1.01081
2	40042	duikers	1	Cephalophinae spc.	Africa	Uganda	0.516	0.549521	157.317	0.682586	220	0.539891	0.536364	0.454167	0.666667	30.0609	0.824448	Small to medum non-predatory mammals	0	-0.663009	-0.797013	0.199108	1.22048	-0.0424458	0.0249791	0.333333	-1.01081
3	40042	elephants	1	Loxodonta spec.	Africa	Uganda	0.516	0.549521	157.317	0.682586	220	0.539891	0.536364	0.454167	0.666667	30.0609	0.824448	Large non-predatory mammals	0	-0.663009	-0.797013	0.199108	1.22048	-0.0424458	0.0249791	0.333333	-1.01081
4	40042	wild pig	1	Sus scrofa	Africa	Uganda	0.516	0.549521	157.317	0.682586	220	0.539891	0.536364	0.454167	0.666667	30.0609	0.824448	Ominivorous mammals	0	-0.663009	-0.797013	0.199108	1.22048	-0.0424458	0.0249791	0.333333	-1.01081
5	2277	elephants	1	Loxodonta spec.	Africa	Ethiopia	0.463	0.493078	22.7084	0.478166	2220	0.771281	0.413636	0.458333	0.333333	36.2524	5.5352	Large non-predatory mammals	0	-0.946635	0.945146	-0.56573	-0.109038	-0.0162785	-1.14904	0.615385	-0.196932
6	2277	african wild dog	1	Lycaon pictus	Africa	Ethiopia	0.463	0.493078	22.7084	0.478166	2220	0.771281	0.413636	0.458333	0.333333	36.2524	5.5352	Small mammalian predators	1	-0.946635	0.945146	-0.56573	-0.109038	-0.0162785	-1.14904	0.615385	-0.196932
7	2277	graff	1	Giraffa spec.	Africa	Ethiopia	0.463	0.493078	22.7084	0.478166	2220	0.771281	0.413636	0.458333	0.333333	36.2524	5.5352	Large non-predatory mammals	0	-0.946635	0.945146	-0.56573	-0.109038	-0.0162785	-1.14904	0.615385	-0.196932
8	2277	cheata	1	Acinonyx jubatus	Africa	Ethiopia	0.463	0.493078	22.7084	0.478166	2220	0.771281	0.413636	0.458333	0.333333	36.2524	5.5352	Top mammalian predators	1	-0.946635	0.945146	-0.56573	-0.109038	-0.0162785	-1.14904	0.615385	-0.196932
9	2277	lions	1	Panthera leo	Africa	Ethiopia	0.463	0.493078	22.7084	0.478166	2220	0.771281	0.413636	0.458333	0.333333	36.2524	5.5352	Top mammalian predators	1	-0.946635	0.945146	-0.56573	-0.109038	-0.0162785	-1.14904	0.615385	-0.196932
10	174775	lynx	1	Lynx lynx	Europe	Austria	0.939	1	17.3758	0.449897	110	0.470508	0.75	0.305303	0.666667	14.6354	47.5626	Top mammalian predators	1	1.60065	-1.3194	1.53049	-0.29289	-0.977332	0.0249791	1	0.912897
11	680	wolve	1	Canis lupus	Europe	Hungary	0.838	0.892439	152.659	0.679411	422.83	0.605289	0.555	0.203636	0.666667	20.5221	48.0482	Top mammalian predators	1	1.06015	-0.304623	0.315251	1.19983	-1.61581	0.0249791	0.777778	0.271663
12	555539806	otter	1	Lutra lutra	Europe	Hungary	0.838	0.892439	86.5578	0.619486	593.7	0.639263	0.486364	0.295455	0.666667	17.7529	46.8596	Small mammalian predators	1	1.06015	-0.0488318	-0.112492	0.810086	-1.03918	0.0249791	0.888889	0.59228
13	178325	Buteo buteo	1	Buteo buteo	Europe	Hungary	0.838	0.892439	417.985	0.78579	606.75	0.641439	0.34	0.238636	0.333333	18.943	47.9423	raptors	1	1.06015	-0.0324454	-1.02463	1.8917	-1.39601	-1.14904	0.785714	0.294564
14	178325	Accipitridae spc.	1	Accipitridae spc.	Europe	Hungary	0.838	0.892439	417.985	0.78579	606.75	0.641439	0.34	0.238636	0.333333	18.943	47.9423	raptors	1	1.06015	-0.0324454	-1.02463	1.8917	-1.39601	-1.14904	0.785714	0.294564
15	178325	Falco spec.	1	Falco spec.	Europe	Hungary	0.838	0.892439	417.985	0.78579	606.75	0.641439	0.34	0.238636	0.333333	18.943	47.9423	raptors	1	1.06015	-0.0324454	-1.02463	1.8917	-1.39601	-1.14904	0.785714	0.294564
16	178325	Pernis apivorus	1	Pernis apivorus	Europe	Hungary	0.838	0.892439	417.985	0.78579	606.75	0.641439	0.34	0.238636	0.333333	18.943	47.9423	raptors	1	1.06015	-0.0324454	-1.02463	1.8917	-1.39601	-1.14904	0.785714	0.294564
17	178325	Falco tinnunculus	1	Falco tinnunculus	Europe	Hungary	0.838	0.892439	417.985	0.78579	606.75	0.641439	0.34	0.238636	0.333333	18.943	47.9423	raptors	1	1.06015	-0.0324454	-1.02463	1.8917	-1.39601	-1.14904	0.785714	0.294564
18	178325	Bubo bubo	1	Bubo bubo	Europe	Hungary	0.838	0.892439	417.985	0.78579	606.75	0.641439	0.34	0.238636	0.333333	18.943	47.9423	raptors	1	1.06015	-0.0324454	-1.02463	1.8917	-1.39601	-1.14904	0.785714	0.294564
19	13652	wolve	1	Canis lupus	Europe	Hungary	0.838	0.892439	71.0909	0.598696	202	0.531347	0.413636	0.51	0.333333	20.594	48.5017	Top mammalian predators	1	1.06015	-0.861344	-0.56573	0.674868	0.308196	-1.14904	0.8	0.335786
20	1441	Taurotragus oryx	1	Taurotragus oryx	Africa	Uganda	0.516	0.549521	99.6412	0.634353	260	0.556613	0.336364	0.629167	0.666667	30.9505	-0.620955	Large non-predatory mammals	0	-0.663009	-0.671113	-1.04729	0.906776	1.05658	0.0249791	0.625	-0.169186
21	1441	bush buck	1	Tragelaphus spec.	Africa	Uganda	0.516	0.549521	99.6412	0.634353	260	0.556613	0.336364	0.629167	0.666667	30.9505	-0.620955	Small to medum non-predatory mammals	0	-0.663009	-0.671113	-1.04729	0.906776	1.05658	0.0249791	0.625	-0.169186
22	1441	duikers	1	Cephalophinae spc.	Africa	Uganda	0.516	0.549521	99.6412	0.634353	260	0.556613	0.336364	0.629167	0.666667	30.9505	-0.620955	Small to medum non-predatory mammals	0	-0.663009	-0.671113	-1.04729	0.906776	1.05658	0.0249791	0.625	-0.169186
23	1441	Kobus ellipsiprymnus	1	Kobus ellipsiprymnus	Africa	Uganda	0.516	0.549521	99.6412	0.634353	260	0.556613	0.336364	0.629167	0.666667	30.9505	-0.620955	Large non-predatory mammals	0	-0.663009	-0.671113	-1.04729	0.906776	1.05658	0.0249791	0.625	-0.169186
24	1441	Damaliscus lunatus jimela	1	Damaliscus lunatus jimela	Africa	Uganda	0.516	0.549521	99.6412	0.634353	260	0.556613	0.336364	0.629167	0.666667	30.9505	-0.620955	Large non-predatory mammals	0	-0.663009	-0.671113	-1.04729	0.906776	1.05658	0.0249791	0.625	-0.169186
25	1441	Aepyceros melampus	1	Aepyceros melampus	Africa	Uganda	0.516	0.549521	99.6412	0.634353	260	0.556613	0.336364	0.629167	0.666667	30.9505	-0.620955	Small to medum non-predatory mammals	0	-0.663009	-0.671113	-1.04729	0.906776	1.05658	0.0249791	0.625	-0.169186
26	1441	Redunca spec.	1	Redunca spec.	Africa	Uganda	0.516	0.549521	99.6412	0.634353	260	0.556613	0.336364	0.629167	0.666667	30.9505	-0.620955	Small to medum non-predatory mammals	0	-0.663009	-0.671113	-1.04729	0.906776	1.05658	0.0249791	0.625	-0.169186
27	18437	duikers	1	Cephalophinae spc.	Africa	Uganda	0.516	0.549521	242.487	0.728283	327	0.579563	0.909091	0.8	0.666667	29.706	-1.02503	Small to medum non-predatory mammals	0	-0.663009	-0.498318	2.52195	1.51769	2.12944	0.0249791	0.428571	-0.735992
28	752	elephants	1	Loxodonta spec.	Africa	Kenya	0.59	0.628328	11.8116	0.409131	13747	0.953791	0.404545	0.552083	0.666667	38.7687	-2.77527	Large non-predatory mammals	0	-0.267002	2.31928	-0.622385	-0.558031	0.572485	0.0249791	1	0.912897
29	752	rhinos	1	Rhinocerotidae spc.	Africa	Kenya	0.59	0.628328	11.8116	0.409131	13747	0.953791	0.404545	0.552083	0.666667	38.7687	-2.77527	Large non-predatory mammals	0	-0.267002	2.31928	-0.622385	-0.558031	0.572485	0.0249791	1	0.912897
30	670	elephants	1	Loxodonta spec.	Africa	Ghana	0.592	0.630458	30.6974	0.510002	3743	0.82357	0.386364	0.33125	0.333333	-0.222056	7.4284	Large non-predatory mammals	0	-0.2563	1.33884	-0.735694	0.0980232	-0.814381	-1.14904	1	0.912897
31	670	Philantomba maxwellii	1	Philantomba maxwellii	Africa	Ghana	0.592	0.630458	30.6974	0.510002	3743	0.82357	0.386364	0.33125	0.333333	-0.222056	7.4284	Small to medum non-predatory mammals	0	-0.2563	1.33884	-0.735694	0.0980232	-0.814381	-1.14904	1	0.912897
32	670	Cercopithecus mona	1	Cercopithecus mona	Africa	Ghana	0.592	0.630458	30.6974	0.510002	3743	0.82357	0.386364	0.33125	0.333333	-0.222056	7.4284	Small bodied primates	0	-0.2563	1.33884	-0.735694	0.0980232	-0.814381	-1.14904	1	0.912897
33	670	Erythrocebus patas	1	Erythrocebus patas	Africa	Ghana	0.592	0.630458	30.6974	0.510002	3743	0.82357	0.386364	0.33125	0.333333	-0.222056	7.4284	Small bodied primates	0	-0.2563	1.33884	-0.735694	0.0980232	-0.814381	-1.14904	1	0.912897
34	670	Chlorocebus sabaeus	1	Chlorocebus sabaeus	Africa	Ghana	0.592	0.630458	30.6974	0.510002	3743	0.82357	0.386364	0.33125	0.333333	-0.222056	7.4284	Small bodied primates	0	-0.2563	1.33884	-0.735694	0.0980232	-0.814381	-1.14904	1	0.912897
35	670	Colobus guereza	1	Colobus guereza	Africa	Ghana	0.592	0.630458	30.6974	0.510002	3743	0.82357	0.386364	0.33125	0.333333	-0.222056	7.4284	Small bodied primates	0	-0.2563	1.33884	-0.735694	0.0980232	-0.814381	-1.14904	1	0.912897
36	670	Cephalophus rufilatus	1	Cephalophus rufilatus	Africa	Ghana	0.592	0.630458	30.6974	0.510002	3743	0.82357	0.386364	0.33125	0.333333	-0.222056	7.4284	Small to medum non-predatory mammals	0	-0.2563	1.33884	-0.735694	0.0980232	-0.814381	-1.14904	1	0.912897
37	5173	elephants	1	Loxodonta spec.	Africa	Ghana	0.592	0.630458	102.719	0.637565	160	0.508014	0.6	0.529167	0.333333	-2.59177	5.27765	Large non-predatory mammals	0	-0.2563	-1.03702	0.595691	0.92767	0.428565	-1.14904	0.75	0.191508
38	5173	chimpanzees	1	Pan troglodytes	Africa	Ghana	0.592	0.630458	102.719	0.637565	160	0.508014	0.6	0.529167	0.333333	-2.59177	5.27765	Great apes	0	-0.2563	-1.03702	0.595691	0.92767	0.428565	-1.14904	0.75	0.191508
39	5173	bongo	1	Tragelaphus eurycerus	Africa	Ghana	0.592	0.630458	102.719	0.637565	160	0.508014	0.6	0.529167	0.333333	-2.59177	5.27765	Large non-predatory mammals	0	-0.2563	-1.03702	0.595691	0.92767	0.428565	-1.14904	0.75	0.191508
40	672	elephants	1	Loxodonta spec.	Africa	Ghana	0.592	0.630458	61.7928	0.583891	563	0.633948	0.754545	0.452083	0.666667	-3.08257	6.49	Large non-predatory mammals	0	-0.2563	-0.0888463	1.55882	0.578584	-0.0555294	0.0249791	0	-1.97266
41	26460	elephants	1	Loxodonta spec.	Africa	Ghana	0.592	0.630458	129.515	0.662047	375	0.593273	0.518182	0.654167	0.333333	-1.34289	5.44972	Large non-predatory mammals	0	-0.2563	-0.395094	0.0857991	1.0869	1.21358	-1.14904	0	-1.97266
42	671	hippopotame	1	Hippopotamus spec.	Africa	Ghana	0.592	0.630458	21.5759	0.472762	1820	0.751394	0.295455	0.260417	0.333333	-2.38478	8.46213	Large non-predatory mammals	0	-0.2563	0.795418	-1.30224	-0.14418	-1.25922	-1.14904	0.666667	-0.0489546
43	671	Buffalo	1	Syncerus caffer	Africa	Ghana	0.592	0.630458	21.5759	0.472762	1820	0.751394	0.295455	0.260417	0.333333	-2.38478	8.46213	Large non-predatory mammals	0	-0.2563	0.795418	-1.30224	-0.14418	-1.25922	-1.14904	0.666667	-0.0489546
44	671	Roan antelope	1	Hippotragus equinus	Africa	Ghana	0.592	0.630458	21.5759	0.472762	1820	0.751394	0.295455	0.260417	0.333333	-2.38478	8.46213	Large non-predatory mammals	0	-0.2563	0.795418	-1.30224	-0.14418	-1.25922	-1.14904	0.666667	-0.0489546
45	7409	elephants	1	Loxodonta spec.	Africa	Liberia	0.435	0.463259	7.74964	0.36462	1803.63	0.75049	0.227273	0.442424	0.666667	-8.50032	5.40515	Large non-predatory mammals	0	-1.09647	0.788609	-1.72715	-0.847517	-0.11619	0.0249791	0	-1.97266
46	7409	buffalo	1	Syncerus caffer	Africa	Liberia	0.435	0.463259	7.74964	0.36462	1803.63	0.75049	0.227273	0.442424	0.666667	-8.50032	5.40515	Large non-predatory mammals	0	-1.09647	0.788609	-1.72715	-0.847517	-0.11619	0.0249791	0	-1.97266
47	7409	duikers	1	Cephalophinae spc.	Africa	Liberia	0.435	0.463259	7.74964	0.36462	1803.63	0.75049	0.227273	0.442424	0.666667	-8.50032	5.40515	Small to medum non-predatory mammals	0	-1.09647	0.788609	-1.72715	-0.847517	-0.11619	0.0249791	0	-1.97266
48	7409	hippopotame	1	Hippopotamus spec.	Africa	Liberia	0.435	0.463259	7.74964	0.36462	1803.63	0.75049	0.227273	0.442424	0.666667	-8.50032	5.40515	Large non-predatory mammals	0	-1.09647	0.788609	-1.72715	-0.847517	-0.11619	0.0249791	0	-1.97266
49	9170	elephants	1	Loxodonta spec.	Africa	Liberia	0.435	0.463259	16.4933	0.444392	971.37	0.688544	0.66	0.447917	0.333333	-7.48347	5.56198	Large non-predatory mammals	0	-1.09647	0.322214	0.969612	-0.328698	-0.0816967	-1.14904	0	-1.97266
50	9170	leopard	1	Panthera pardus	Africa	Liberia	0.435	0.463259	16.4933	0.444392	971.37	0.688544	0.66	0.447917	0.333333	-7.48347	5.56198	Top mammalian predators	1	-1.09647	0.322214	0.969612	-0.328698	-0.0816967	-1.14904	0	-1.97266
51	9170	chimpanzees	1	Pan troglodytes	Africa	Liberia	0.435	0.463259	16.4933	0.444392	971.37	0.688544	0.66	0.447917	0.333333	-7.48347	5.56198	Great apes	0	-1.09647	0.322214	0.969612	-0.328698	-0.0816967	-1.14904	0	-1.97266
52	9170	Cephalophus dorsalis	1	Cephalophus dorsalis	Africa	Liberia	0.435	0.463259	16.4933	0.444392	971.37	0.688544	0.66	0.447917	0.333333	-7.48347	5.56198	Small to medum non-predatory mammals	0	-1.09647	0.322214	0.969612	-0.328698	-0.0816967	-1.14904	0	-1.97266
53	9170	bongo	1	Tragelaphus eurycerus	Africa	Liberia	0.435	0.463259	16.4933	0.444392	971.37	0.688544	0.66	0.447917	0.333333	-7.48347	5.56198	Large non-predatory mammals	0	-1.09647	0.322214	0.969612	-0.328698	-0.0816967	-1.14904	0	-1.97266
54	9170	Cephalophus zebra	1	Cephalophus zebra	Africa	Liberia	0.435	0.463259	16.4933	0.444392	971.37	0.688544	0.66	0.447917	0.333333	-7.48347	5.56198	Small to medum non-predatory mammals	0	-1.09647	0.322214	0.969612	-0.328698	-0.0816967	-1.14904	0	-1.97266
55	9170	Cephalophus ogilbyi	1	Cephalophus ogilbyi	Africa	Liberia	0.435	0.463259	16.4933	0.444392	971.37	0.688544	0.66	0.447917	0.333333	-7.48347	5.56198	Small to medum non-predatory mammals	0	-1.09647	0.322214	0.969612	-0.328698	-0.0816967	-1.14904	0	-1.97266
56	9170	Cephalophus silvicultor	1	Cephalophus silvicultor	Africa	Liberia	0.435	0.463259	16.4933	0.444392	971.37	0.688544	0.66	0.447917	0.333333	-7.48347	5.56198	Small to medum non-predatory mammals	0	-1.09647	0.322214	0.969612	-0.328698	-0.0816967	-1.14904	0	-1.97266
57	9170	Philantomba maxwellii	1	Philantomba maxwellii	Africa	Liberia	0.435	0.463259	16.4933	0.444392	971.37	0.688544	0.66	0.447917	0.333333	-7.48347	5.56198	Small to medum non-predatory mammals	0	-1.09647	0.322214	0.969612	-0.328698	-0.0816967	-1.14904	0	-1.97266
58	9176	golden cat	1	Caracal aurata	Africa	Liberia	0.435	0.463259	54.6904	0.570996	135	0.491008	0.635	0.475	0.333333	-8.52445	7.5046	Small mammalian predators	1	-1.09647	-1.16506	0.813812	0.494713	0.0883907	-1.14904	1	0.912897
59	9176	mona monkey	1	Cercopithecus mona	Africa	Liberia	0.435	0.463259	54.6904	0.570996	135	0.491008	0.635	0.475	0.333333	-8.52445	7.5046	Small bodied primates	0	-1.09647	-1.16506	0.813812	0.494713	0.0883907	-1.14904	1	0.912897
60	9176	ogilby duiker	1	Cephalophus ogilbyi	Africa	Liberia	0.435	0.463259	54.6904	0.570996	135	0.491008	0.635	0.475	0.333333	-8.52445	7.5046	Small to medum non-predatory mammals	0	-1.09647	-1.16506	0.813812	0.494713	0.0883907	-1.14904	1	0.912897
61	9176	giant pangolin	1	Smutsia gigantea	Africa	Liberia	0.435	0.463259	54.6904	0.570996	135	0.491008	0.635	0.475	0.333333	-8.52445	7.5046	Insectivorous mamals	0	-1.09647	-1.16506	0.813812	0.494713	0.0883907	-1.14904	1	0.912897
62	9176	red river hog	1	Potamochoerus porcus	Africa	Liberia	0.435	0.463259	54.6904	0.570996	135	0.491008	0.635	0.475	0.333333	-8.52445	7.5046	Ominivorous mammals	0	-1.09647	-1.16506	0.813812	0.494713	0.0883907	-1.14904	1	0.912897
63	9171	chimpanzees	1	Pan troglodytes	Africa	Liberia	0.435	0.463259	19.4574	0.461847	979.75	0.689404	0.513636	0.312121	0.333333	-10.827	7.46985	Great apes	0	-1.09647	0.328688	0.0574717	-0.215171	-0.934512	-1.14904	0	-1.97266
64	9171	leopard	1	Panthera pardus	Africa	Liberia	0.435	0.463259	19.4574	0.461847	979.75	0.689404	0.513636	0.312121	0.333333	-10.827	7.46985	Top mammalian predators	1	-1.09647	0.328688	0.0574717	-0.215171	-0.934512	-1.14904	0	-1.97266
65	9171	golden cat	1	Caracal aurata	Africa	Liberia	0.435	0.463259	19.4574	0.461847	979.75	0.689404	0.513636	0.312121	0.333333	-10.827	7.46985	Small mammalian predators	1	-1.09647	0.328688	0.0574717	-0.215171	-0.934512	-1.14904	0	-1.97266
67	7417	elephants	1	Loxodonta spec.	Africa	Sierra Leone	0.419	0.446219	22.9459	0.479264	388.5	0.596813	0.322727	0.285417	1	-12.0263	9.76958	Large non-predatory mammals	0	-1.1821	-0.36844	-1.13228	-0.101893	-1.10222	1.199	0.5	-0.529881
68	7417	duikers	1	Cephalophinae spc.	Africa	Sierra Leone	0.419	0.446219	22.9459	0.479264	388.5	0.596813	0.322727	0.285417	1	-12.0263	9.76958	Small to medum non-predatory mammals	0	-1.1821	-0.36844	-1.13228	-0.101893	-1.10222	1.199	0.5	-0.529881
69	7417	pangolin	1	Pholidota spc.	Africa	Sierra Leone	0.419	0.446219	22.9459	0.479264	388.5	0.596813	0.322727	0.285417	1	-12.0263	9.76958	Insectivorous mamals	0	-1.1821	-0.36844	-1.13228	-0.101893	-1.10222	1.199	0.5	-0.529881
71	7417	Sylvicapra grimmia	1	Sylvicapra grimmia	Africa	Sierra Leone	0.419	0.446219	22.9459	0.479264	388.5	0.596813	0.322727	0.285417	1	-12.0263	9.76958	Small to medum non-predatory mammals	0	-1.1821	-0.36844	-1.13228	-0.101893	-1.10222	1.199	0.5	-0.529881
72	7417	Cephalophus jentinki	1	Cephalophus jentinki	Africa	Sierra Leone	0.419	0.446219	22.9459	0.479264	388.5	0.596813	0.322727	0.285417	1	-12.0263	9.76958	Small to medum non-predatory mammals	0	-1.1821	-0.36844	-1.13228	-0.101893	-1.10222	1.199	0.5	-0.529881
73	555542335	chimpanzees	1	Pan troglodytes	Africa	Sierra Leone	0.419	0.446219	47.6766	0.5565	710.7	0.657268	0.777273	0.729167	1	-10.8703	7.65165	Great apes	0	-1.1821	0.0867316	1.70046	0.400438	1.6846	1.199	1	0.912897
74	555542335	diana monkey	1	Cercopithecus diana	Africa	Sierra Leone	0.419	0.446219	47.6766	0.5565	710.7	0.657268	0.777273	0.729167	1	-10.8703	7.65165	Small bodied primates	0	-1.1821	0.0867316	1.70046	0.400438	1.6846	1.199	1	0.912897
75	555542335	pangolin	1	Pholidota spc.	Africa	Sierra Leone	0.419	0.446219	47.6766	0.5565	710.7	0.657268	0.777273	0.729167	1	-10.8703	7.65165	Insectivorous mamals	0	-1.1821	0.0867316	1.70046	0.400438	1.6846	1.199	1	0.912897
76	18438	duickers	1	Cephalophinae spc.	Africa	Uganda	0.516	0.549521	256.716	0.734306	995	0.69095	0.845455	0.725	0.333333	29.9765	0.389001	Small to medum non-predatory mammals	0	-0.663009	0.340328	2.12537	1.55685	1.65843	-1.14904	0.125	-1.61196
77	957	uganda kobs	1	Kobus kob thomasi	Africa	Uganda	0.516	0.549521	148.103	0.676211	2056	0.763599	0.572727	0.677083	0.333333	29.9776	-0.176965	Small to medum non-predatory mammals	0	-0.663009	0.887307	0.425727	1.17902	1.3575	-1.14904	0.454545	-0.661042
78	957	waterback	1	Kobus ellipsiprymnus	Africa	Uganda	0.516	0.549521	148.103	0.676211	2056	0.763599	0.572727	0.677083	0.333333	29.9776	-0.176965	Large non-predatory mammals	0	-0.663009	0.887307	0.425727	1.17902	1.3575	-1.14904	0.454545	-0.661042
79	957	hippopotame	1	Hippopotamus spec.	Africa	Uganda	0.516	0.549521	148.103	0.676211	2056	0.763599	0.572727	0.677083	0.333333	29.9776	-0.176965	Large non-predatory mammals	0	-0.663009	0.887307	0.425727	1.17902	1.3575	-1.14904	0.454545	-0.661042
80	11151	capathian deer	1	Cervus elaphus	Europe	Romania	0.811	0.863685	23.2	0.480428	611.9	0.642285	0.718182	0.639583	1	22.4591	44.8971	Large non-predatory mammals	0	0.915665	-0.0260756	1.3322	-0.0943259	1.122	1.199	1	0.912897
81	11151	common deer	1	Capreolus capreolus	Europe	Romania	0.811	0.863685	23.2	0.480428	611.9	0.642285	0.718182	0.639583	1	22.4591	44.8971	Small to medum non-predatory mammals	0	0.915665	-0.0260756	1.3322	-0.0943259	1.122	1.199	1	0.912897
82	555531207	Wild boar	1	Sus scrofa	Europe	Romania	0.811	0.863685	23.1126	0.480029	167.21	0.512426	0.627273	0.561364	1	24.3049	45.317	Ominivorous mammals	0	0.915665	-1.0038	0.765655	-0.096921	0.630767	1.199	1	0.912897
83	555531207	carpathian deer	1	Cervus elaphus	Europe	Romania	0.811	0.863685	23.1126	0.480029	167.21	0.512426	0.627273	0.561364	1	24.3049	45.317	Large non-predatory mammals	0	0.915665	-1.0038	0.765655	-0.096921	0.630767	1.199	1	0.912897
84	17744	barbary deer	1	Cervus elaphus barbarus	Africa	Tunisia	0.735	0.782748	90.7034	0.624427	26.32	0.327353	0.490909	0.489583	0.666667	8.30017	36.5108	Large non-predatory mammals	0	0.508956	-2.39723	-0.084165	0.84222	0.179976	0.0249791	0.857143	0.500675
85	941	buffalo	1	Syncerus caffer	Africa	Tunisia	0.735	0.782748	169.551	0.690495	126	0.484102	0.386364	0.3625	0.666667	9.65858	37.1494	Large non-predatory mammals	0	0.508956	-1.21706	-0.735694	1.27192	-0.618126	0.0249791	0.666667	-0.0489546
86	941	Ardeola ralloides	1	Ardeola ralloides	Africa	Tunisia	0.735	0.782748	169.551	0.690495	126	0.484102	0.386364	0.3625	0.666667	9.65858	37.1494	Piscivorous birds	0	0.508956	-1.21706	-0.735694	1.27192	-0.618126	0.0249791	0.666667	-0.0489546
87	941	Plegadis falcinellus	1	Plegadis falcinellus	Africa	Tunisia	0.735	0.782748	169.551	0.690495	126	0.484102	0.386364	0.3625	0.666667	9.65858	37.1494	Insectivorous birds	0	0.508956	-1.21706	-0.735694	1.27192	-0.618126	0.0249791	0.666667	-0.0489546
88	941	Anser anser	1	Anser anser	Africa	Tunisia	0.735	0.782748	169.551	0.690495	126	0.484102	0.386364	0.3625	0.666667	9.65858	37.1494	Seed eating birds	0	0.508956	-1.21706	-0.735694	1.27192	-0.618126	0.0249791	0.666667	-0.0489546
89	941	water buffalo	1	Syncerus caffer	Africa	Tunisia	0.735	0.782748	169.551	0.690495	126	0.484102	0.386364	0.3625	0.666667	9.65858	37.1494	Large non-predatory mammals	0	0.508956	-1.21706	-0.735694	1.27192	-0.618126	0.0249791	0.666667	-0.0489546
90	4487	oryx	1	Taurotragus oryx	Africa	Tunisia	0.735	0.782748	22.6284	0.477793	165.12	0.511167	0.413636	0.20625	0.666667	9.54502	34.4599	Large non-predatory mammals	0	0.508956	-1.01328	-0.56573	-0.111463	-1.5994	0.0249791	0.375	-0.890575
91	4487	dorcas gazelle	1	Gazella dorcas	Africa	Tunisia	0.735	0.782748	22.6284	0.477793	165.12	0.511167	0.413636	0.20625	0.666667	9.54502	34.4599	Small to medum non-predatory mammals	0	0.508956	-1.01328	-0.56573	-0.111463	-1.5994	0.0249791	0.375	-0.890575
100	18776	slenderhorned gazelle	1	Gazella leptoceros	Africa	Tunisia	0.735	0.782748	15.2495	0.436111	63.47	0.415463	0.236364	0.166667	0.333333	11.2421	32.7088	Small to medum non-predatory mammals	0	0.508956	-1.73384	-1.6705	-0.382554	-1.84799	-1.14904	0.833333	0.431971
101	18776	Taurotragus oryx	1	Taurotragus oryx	Africa	Tunisia	0.735	0.782748	15.2495	0.436111	63.47	0.415463	0.236364	0.166667	0.333333	11.2421	32.7088	Large non-predatory mammals	0	0.508956	-1.73384	-1.6705	-0.382554	-1.84799	-1.14904	0.833333	0.431971
102	18776	ostrich	1	Struthionidae spc.	Africa	Tunisia	0.735	0.782748	15.2495	0.436111	63.47	0.415463	0.236364	0.166667	0.333333	11.2421	32.7088	Ominivorous birds	0	0.508956	-1.73384	-1.6705	-0.382554	-1.84799	-1.14904	0.833333	0.431971
103	555624249	oryx	1	Oryx spec.	Africa	Tunisia	0.735	0.782748	25.1267	0.488853	80.22	0.438907	0.133333	0.110417	0.333333	8.5606	34.0628	Large non-predatory mammals	0	0.508956	-1.55733	-2.31258	-0.0395262	-2.20125	-1.14904	0.714286	0.0884528
104	555624249	dorcas gazelle	1	Gazella dorcas	Africa	Tunisia	0.735	0.782748	25.1267	0.488853	80.22	0.438907	0.133333	0.110417	0.333333	8.5606	34.0628	Small to medum non-predatory mammals	0	0.508956	-1.55733	-2.31258	-0.0395262	-2.20125	-1.14904	0.714286	0.0884528
106	555624261	dorcas gazelle	1	Gazella dorcas	Africa	Tunisia	0.735	0.782748	62.0658	0.584357	52.32	0.396125	0.486364	0.220833	0	8.9373	34.3857	Small to medum non-predatory mammals	0	0.508956	-1.87944	-0.112492	0.581612	-1.50781	-2.32305	1	0.912897
109	555547993	geant pangolin	1	Smutsia gigantea	Africa	Cameroon	0.556	0.592119	5.67983	0.331803	975	0.688918	0.3	0.1	0.333333	11.7225	5.15856	Insectivorous mamals	0	-0.448951	0.325025	-1.27391	-1.06095	-2.26667	-1.14904	0.692308	0.025034
110	555547993	Buffalo	1	Syncerus caffer	Africa	Cameroon	0.556	0.592119	5.67983	0.331803	975	0.688918	0.3	0.1	0.333333	11.7225	5.15856	Large non-predatory mammals	0	-0.448951	0.325025	-1.27391	-1.06095	-2.26667	-1.14904	0.692308	0.025034
112	555547993	chimpanzees	1	Pan troglodytes	Africa	Cameroon	0.556	0.592119	5.67983	0.331803	975	0.688918	0.3	0.1	0.333333	11.7225	5.15856	Great apes	0	-0.448951	0.325025	-1.27391	-1.06095	-2.26667	-1.14904	0.692308	0.025034
113	555547993	bay duiker	1	Cephalophus dorsalis	Africa	Cameroon	0.556	0.592119	5.67983	0.331803	975	0.688918	0.3	0.1	0.333333	11.7225	5.15856	Small to medum non-predatory mammals	0	-0.448951	0.325025	-1.27391	-1.06095	-2.26667	-1.14904	0.692308	0.025034
114	555547993	red-flanked duiker	1	Cephalophus rufilatus	Africa	Cameroon	0.556	0.592119	5.67983	0.331803	975	0.688918	0.3	0.1	0.333333	11.7225	5.15856	Small to medum non-predatory mammals	0	-0.448951	0.325025	-1.27391	-1.06095	-2.26667	-1.14904	0.692308	0.025034
115	555547993	civette	1	Nandinia binotata	Africa	Cameroon	0.556	0.592119	5.67983	0.331803	975	0.688918	0.3	0.1	0.333333	11.7225	5.15856	Small mammalian predators	1	-0.448951	0.325025	-1.27391	-1.06095	-2.26667	-1.14904	0.692308	0.025034
116	555547993	genette	1	Genetta genetta	Africa	Cameroon	0.556	0.592119	5.67983	0.331803	975	0.688918	0.3	0.1	0.333333	11.7225	5.15856	Small mammalian predators	1	-0.448951	0.325025	-1.27391	-1.06095	-2.26667	-1.14904	0.692308	0.025034
117	555547993	moustac	1	Cercopithecus cephus	Africa	Cameroon	0.556	0.592119	5.67983	0.331803	975	0.688918	0.3	0.1	0.333333	11.7225	5.15856	Small bodied primates	0	-0.448951	0.325025	-1.27391	-1.06095	-2.26667	-1.14904	0.692308	0.025034
118	555547993	hocheur	1	Cercopithecus nictitans	Africa	Cameroon	0.556	0.592119	5.67983	0.331803	975	0.688918	0.3	0.1	0.333333	11.7225	5.15856	Small bodied primates	0	-0.448951	0.325025	-1.27391	-1.06095	-2.26667	-1.14904	0.692308	0.025034
119	3011	lions	1	Panthera leo	Africa	Cameroon	0.556	0.592119	24.0328	0.484152	1979.47	0.759802	0.4	0.289583	0.333333	13.8307	8.34518	Top mammalian predators	1	-0.448951	0.858719	-0.650712	-0.0701024	-1.07605	-1.14904	0.833333	0.431971
120	3011	elephants	1	Loxodonta spec.	Africa	Cameroon	0.556	0.592119	24.0328	0.484152	1979.47	0.759802	0.4	0.289583	0.333333	13.8307	8.34518	Large non-predatory mammals	0	-0.448951	0.858719	-0.650712	-0.0701024	-1.07605	-1.14904	0.833333	0.431971
121	3011	hippopotame	1	Hippopotamus spec.	Africa	Cameroon	0.556	0.592119	24.0328	0.484152	1979.47	0.759802	0.4	0.289583	0.333333	13.8307	8.34518	Large non-predatory mammals	0	-0.448951	0.858719	-0.650712	-0.0701024	-1.07605	-1.14904	0.833333	0.431971
122	3011	Buffalo	1	Syncerus caffer	Africa	Cameroon	0.556	0.592119	24.0328	0.484152	1979.47	0.759802	0.4	0.289583	0.333333	13.8307	8.34518	Large non-predatory mammals	0	-0.448951	0.858719	-0.650712	-0.0701024	-1.07605	-1.14904	0.833333	0.431971
123	3011	cob de buffon	1	Kobus kob	Africa	Cameroon	0.556	0.592119	24.0328	0.484152	1979.47	0.759802	0.4	0.289583	0.333333	13.8307	8.34518	Small to medum non-predatory mammals	0	-0.448951	0.858719	-0.650712	-0.0701024	-1.07605	-1.14904	0.833333	0.431971
124	3011	hypotrague	1	Hippotragus niger	Africa	Cameroon	0.556	0.592119	24.0328	0.484152	1979.47	0.759802	0.4	0.289583	0.333333	13.8307	8.34518	Large non-predatory mammals	0	-0.448951	0.858719	-0.650712	-0.0701024	-1.07605	-1.14904	0.833333	0.431971
125	3011	giraffe	1	Giraffa spec.	Africa	Cameroon	0.556	0.592119	24.0328	0.484152	1979.47	0.759802	0.4	0.289583	0.333333	13.8307	8.34518	Large non-predatory mammals	0	-0.448951	0.858719	-0.650712	-0.0701024	-1.07605	-1.14904	0.833333	0.431971
126	3011	cob de fassa	1	Kobus ellipsiprymnus	Africa	Cameroon	0.556	0.592119	24.0328	0.484152	1979.47	0.759802	0.4	0.289583	0.333333	13.8307	8.34518	Large non-predatory mammals	0	-0.448951	0.858719	-0.650712	-0.0701024	-1.07605	-1.14904	0.833333	0.431971
127	308624	elephants	1	Loxodonta spec.	Africa	Cameroon	0.556	0.592119	4.60445	0.309635	2361	0.777445	0.368182	0.285417	0.333333	14.991	2.66386	Large non-predatory mammals	0	-0.448951	0.991554	-0.849003	-1.20513	-1.10222	-1.14904	0	-1.97266
128	1245	elephants	1	Loxodonta spec.	Africa	Cameroon	0.556	0.592119	4.18383	0.299518	2153	0.768213	0.504545	0.4125	0.666667	15.8493	2.30084	Large non-predatory mammals	0	-0.448951	0.92205	0.000817006	-1.27093	-0.304119	0.0249791	0	-1.97266
129	1245	cephalopes	1	Cephalophus spec.	Africa	Cameroon	0.556	0.592119	4.18383	0.299518	2153	0.768213	0.504545	0.4125	0.666667	15.8493	2.30084	Large non-predatory mammals	0	-0.448951	0.92205	0.000817006	-1.27093	-0.304119	0.0249791	0	-1.97266
130	3012	elephants	1	Loxodonta spec.	Africa	Cameroon	0.556	0.592119	7.74873	0.364608	5260	0.857628	0.459091	0.5625	1	13.0599	3.1308	Large non-predatory mammals	0	-0.448951	1.59526	-0.282456	-0.847597	0.637904	1.199	0.5	-0.529881
131	3012	small pangolin	1	Pholidota spc.	Africa	Cameroon	0.556	0.592119	7.74873	0.364608	5260	0.857628	0.459091	0.5625	1	13.0599	3.1308	Insectivorous mamals	0	-0.448951	1.59526	-0.282456	-0.847597	0.637904	1.199	0.5	-0.529881
133	3012	blue duiker	1	Philantomba monticola	Africa	Cameroon	0.556	0.592119	7.74873	0.364608	5260	0.857628	0.459091	0.5625	1	13.0599	3.1308	Small to medum non-predatory mammals	0	-0.448951	1.59526	-0.282456	-0.847597	0.637904	1.199	0.5	-0.529881
134	3012	red-flanked duiker	1	Cephalophus rufilatus	Africa	Cameroon	0.556	0.592119	7.74873	0.364608	5260	0.857628	0.459091	0.5625	1	13.0599	3.1308	Small to medum non-predatory mammals	0	-0.448951	1.59526	-0.282456	-0.847597	0.637904	1.199	0.5	-0.529881
135	3012	greater spot-nosed monkey	1	Cercopithecus nictitans	Africa	Cameroon	0.556	0.592119	7.74873	0.364608	5260	0.857628	0.459091	0.5625	1	13.0599	3.1308	Small bodied primates	0	-0.448951	1.59526	-0.282456	-0.847597	0.637904	1.199	0.5	-0.529881
136	1242	elephants	1	Loxodonta spec.	Africa	Cameroon	0.556	0.592119	25.7403	0.491401	2609.44	0.78746	0.377273	0.289583	1	10.3465	2.50155	Large non-predatory mammals	0	-0.448951	1.06696	-0.792349	-0.0229557	-1.07605	1.199	0	-1.97266
137	1242	chimpanzees	1	Pan troglodytes	Africa	Cameroon	0.556	0.592119	25.7403	0.491401	2609.44	0.78746	0.377273	0.289583	1	10.3465	2.50155	Great apes	0	-0.448951	1.06696	-0.792349	-0.0229557	-1.07605	1.199	0	-1.97266
138	606	eland	1	Taurotragus oryx	Africa	Cameroon	0.556	0.592119	21.0921	0.470367	2113.82	0.766375	0.354545	0.233333	1	14.659	8.62987	Large non-predatory mammals	0	-0.448951	0.908209	-0.933986	-0.159758	-1.42931	1.199	1	0.912897
139	606	elephants	1	Loxodonta spec.	Africa	Cameroon	0.556	0.592119	21.0921	0.470367	2113.82	0.766375	0.354545	0.233333	1	14.659	8.62987	Large non-predatory mammals	0	-0.448951	0.908209	-0.933986	-0.159758	-1.42931	1.199	1	0.912897
140	606	giraffe	1	Giraffa spec.	Africa	Cameroon	0.556	0.592119	21.0921	0.470367	2113.82	0.766375	0.354545	0.233333	1	14.659	8.62987	Large non-predatory mammals	0	-0.448951	0.908209	-0.933986	-0.159758	-1.42931	1.199	1	0.912897
141	606	buffalo	1	Syncerus caffer	Africa	Cameroon	0.556	0.592119	21.0921	0.470367	2113.82	0.766375	0.354545	0.233333	1	14.659	8.62987	Large non-predatory mammals	0	-0.448951	0.908209	-0.933986	-0.159758	-1.42931	1.199	1	0.912897
142	606	hypotragus	1	Hippotragus equinus	Africa	Cameroon	0.556	0.592119	21.0921	0.470367	2113.82	0.766375	0.354545	0.233333	1	14.659	8.62987	Large non-predatory mammals	0	-0.448951	0.908209	-0.933986	-0.159758	-1.42931	1.199	1	0.912897
143	606	lions	1	Panthera leo	Africa	Cameroon	0.556	0.592119	21.0921	0.470367	2113.82	0.766375	0.354545	0.233333	1	14.659	8.62987	Top mammalian predators	1	-0.448951	0.908209	-0.933986	-0.159758	-1.42931	1.199	1	0.912897
144	555547994	elephants	1	Loxodonta spec.	Africa	Cameroon	0.556	0.592119	240.829	0.727559	581.23	0.637138	0.827273	0.541667	0.666667	9.13879	4.22637	Large non-predatory mammals	0	-0.448951	-0.0648299	2.01206	1.51297	0.507067	0.0249791	0	-1.97266
146	555547994	chimpanzees	1	Pan troglodytes	Africa	Cameroon	0.556	0.592119	240.829	0.727559	581.23	0.637138	0.827273	0.541667	0.666667	9.13879	4.22637	Great apes	0	-0.448951	-0.0648299	2.01206	1.51297	0.507067	0.0249791	0	-1.97266
148	555547998	chimpanzees	1	Pan troglodytes	Africa	Cameroon	0.556	0.592119	46.1787	0.553129	293.18	0.568635	0.745455	0.333333	0.333333	9.62028	5.0534	Great apes	0	-0.448951	-0.580596	1.50217	0.378512	-0.801297	-1.14904	0	-1.97266
150	2574	duikers	1	Cephalophinae spc.	Africa	Guinea	0.459	0.488818	50.988	0.563593	175	0.516984	0.595455	0.627083	1	-8.41103	7.62796	Small to medum non-predatory mammals	0	-0.96804	-0.969479	0.567364	0.446564	1.0435	1.199	0.285714	-1.14821
151	2574	bushbock	1	Tragelaphus spec.	Africa	Guinea	0.459	0.488818	50.988	0.563593	175	0.516984	0.595455	0.627083	1	-8.41103	7.62796	Small to medum non-predatory mammals	0	-0.96804	-0.969479	0.567364	0.446564	1.0435	1.199	0.285714	-1.14821
152	2574	golden cat	1	Caracal aurata	Africa	Guinea	0.459	0.488818	50.988	0.563593	175	0.516984	0.595455	0.627083	1	-8.41103	7.62796	Small mammalian predators	1	-0.96804	-0.969479	0.567364	0.446564	1.0435	1.199	0.285714	-1.14821
153	2574	buffalo	1	Syncerus caffer	Africa	Guinea	0.459	0.488818	50.988	0.563593	175	0.516984	0.595455	0.627083	1	-8.41103	7.62796	Large non-predatory mammals	0	-0.96804	-0.969479	0.567364	0.446564	1.0435	1.199	0.285714	-1.14821
154	2574	hippopotamus	1	Hippopotamus spec.	Africa	Guinea	0.459	0.488818	50.988	0.563593	175	0.516984	0.595455	0.627083	1	-8.41103	7.62796	Large non-predatory mammals	0	-0.96804	-0.969479	0.567364	0.446564	1.0435	1.199	0.285714	-1.14821
156	2574	bongo	1	Tragelaphus eurycerus	Africa	Guinea	0.459	0.488818	50.988	0.563593	175	0.516984	0.595455	0.627083	1	-8.41103	7.62796	Large non-predatory mammals	0	-0.96804	-0.969479	0.567364	0.446564	1.0435	1.199	0.285714	-1.14821
158	2574	pangolin	1	Pholidota spc.	Africa	Guinea	0.459	0.488818	50.988	0.563593	175	0.516984	0.595455	0.627083	1	-8.41103	7.62796	Insectivorous mamals	0	-0.96804	-0.969479	0.567364	0.446564	1.0435	1.199	0.285714	-1.14821
159	2574	yellow-backed duiker	1	Cephalophus silvicultor	Africa	Guinea	0.459	0.488818	50.988	0.563593	175	0.516984	0.595455	0.627083	1	-8.41103	7.62796	Small to medum non-predatory mammals	0	-0.96804	-0.969479	0.567364	0.446564	1.0435	1.199	0.285714	-1.14821
160	2574	panthers	1	Panthera pardus	Africa	Guinea	0.459	0.488818	50.988	0.563593	175	0.516984	0.595455	0.627083	1	-8.41103	7.62796	Top mammalian predators	1	-0.96804	-0.969479	0.567364	0.446564	1.0435	1.199	0.285714	-1.14821
161	2574	aardvark	1	Orycteropus afer	Africa	Guinea	0.459	0.488818	50.988	0.563593	175	0.516984	0.595455	0.627083	1	-8.41103	7.62796	Insectivorous mamals	0	-0.96804	-0.969479	0.567364	0.446564	1.0435	1.199	0.285714	-1.14821
162	29376	chimpanzees	1	Pan troglodytes	Africa	Guinea	0.459	0.488818	17.7738	0.452289	130	0.48723	0.8	0.466667	0.333333	-11.913	10.1966	Great apes	0	-0.96804	-1.1935	1.84209	-0.277336	0.0360561	-1.14904	1	0.912897
163	29376	civette	1	Nandinia binotata	Africa	Guinea	0.459	0.488818	17.7738	0.452289	130	0.48723	0.8	0.466667	0.333333	-11.913	10.1966	Small mammalian predators	1	-0.96804	-1.1935	1.84209	-0.277336	0.0360561	-1.14904	1	0.912897
164	29376	bushbock	1	Tragelaphus spec.	Africa	Guinea	0.459	0.488818	17.7738	0.452289	130	0.48723	0.8	0.466667	0.333333	-11.913	10.1966	Small to medum non-predatory mammals	0	-0.96804	-1.1935	1.84209	-0.277336	0.0360561	-1.14904	1	0.912897
165	29376	buffalo	1	Syncerus caffer	Africa	Guinea	0.459	0.488818	17.7738	0.452289	130	0.48723	0.8	0.466667	0.333333	-11.913	10.1966	Large non-predatory mammals	0	-0.96804	-1.1935	1.84209	-0.277336	0.0360561	-1.14904	1	0.912897
166	29069	bushbock	1	Tragelaphus spec.	Africa	Guinea	0.459	0.488818	50.318	0.562195	382	0.595124	0.413636	0.691667	0.666667	-13.2797	12.5877	Small to medum non-predatory mammals	0	-0.96804	-0.381155	-0.56573	0.437478	1.44909	0.0249791	0.923077	0.690932
167	29069	hyena	1	Crocuta crocuta	Africa	Guinea	0.459	0.488818	50.318	0.562195	382	0.595124	0.413636	0.691667	0.666667	-13.2797	12.5877	Top mammalian predators	1	-0.96804	-0.381155	-0.56573	0.437478	1.44909	0.0249791	0.923077	0.690932
168	29069	panthers	1	Panthera pardus	Africa	Guinea	0.459	0.488818	50.318	0.562195	382	0.595124	0.413636	0.691667	0.666667	-13.2797	12.5877	Top mammalian predators	1	-0.96804	-0.381155	-0.56573	0.437478	1.44909	0.0249791	0.923077	0.690932
169	29069	lions	1	Panthera leo	Africa	Guinea	0.459	0.488818	50.318	0.562195	382	0.595124	0.413636	0.691667	0.666667	-13.2797	12.5877	Top mammalian predators	1	-0.96804	-0.381155	-0.56573	0.437478	1.44909	0.0249791	0.923077	0.690932
170	29069	guib	1	Tragelaphus scriptus	Africa	Guinea	0.459	0.488818	50.318	0.562195	382	0.595124	0.413636	0.691667	0.666667	-13.2797	12.5877	Small to medum non-predatory mammals	0	-0.96804	-0.381155	-0.56573	0.437478	1.44909	0.0249791	0.923077	0.690932
171	29069	hyene	1	Crocuta crocuta	Africa	Guinea	0.459	0.488818	50.318	0.562195	382	0.595124	0.413636	0.691667	0.666667	-13.2797	12.5877	Top mammalian predators	1	-0.96804	-0.381155	-0.56573	0.437478	1.44909	0.0249791	0.923077	0.690932
172	29069	african wild dog	1	Lycaon pictus	Africa	Guinea	0.459	0.488818	50.318	0.562195	382	0.595124	0.413636	0.691667	0.666667	-13.2797	12.5877	Small mammalian predators	1	-0.96804	-0.381155	-0.56573	0.437478	1.44909	0.0249791	0.923077	0.690932
177	555540945	lynx	1	Lynx lynx	Europe	Romania	0.811	0.863685	29.737	0.506645	367	0.591115	0.781818	0.608333	1	21.8246	44.9456	Top mammalian predators	1	0.915665	-0.411346	1.72879	0.076188	0.925744	1.199	1	0.912897
178	555540945	bear	1	Ursus arctos	Europe	Romania	0.811	0.863685	29.737	0.506645	367	0.591115	0.781818	0.608333	1	21.8246	44.9456	Top mammalian predators	1	0.915665	-0.411346	1.72879	0.076188	0.925744	1.199	1	0.912897
179	555540945	deer	1	Cervus elaphus	Europe	Romania	0.811	0.863685	29.737	0.506645	367	0.591115	0.781818	0.608333	1	21.8246	44.9456	Large non-predatory mammals	0	0.915665	-0.411346	1.72879	0.076188	0.925744	1.199	1	0.912897
180	555540945	deer	1	Capreolus capreolus	Europe	Romania	0.811	0.863685	29.737	0.506645	367	0.591115	0.781818	0.608333	1	21.8246	44.9456	Small to medum non-predatory mammals	0	0.915665	-0.411346	1.72879	0.076188	0.925744	1.199	1	0.912897
181	555531377	Black goat	1	Rupicapra rupicapra	Europe	Romania	0.811	0.863685	26.8069	0.495689	381.15	0.594901	0.5	0.337121	0.666667	22.8051	45.3303	Small to medum non-predatory mammals	0	0.915665	-0.382834	-0.0275103	0.00493378	-0.777509	0.0249791	1	0.912897
182	555531377	lynx	1	Lynx lynx	Europe	Romania	0.811	0.863685	26.8069	0.495689	381.15	0.594901	0.5	0.337121	0.666667	22.8051	45.3303	Top mammalian predators	1	0.915665	-0.382834	-0.0275103	0.00493378	-0.777509	0.0249791	1	0.912897
183	555531377	wolf	1	Canis lupus	Europe	Romania	0.811	0.863685	26.8069	0.495689	381.15	0.594901	0.5	0.337121	0.666667	22.8051	45.3303	Top mammalian predators	1	0.915665	-0.382834	-0.0275103	0.00493378	-0.777509	0.0249791	1	0.912897
184	555531377	bear	1	Ursus arctos	Europe	Romania	0.811	0.863685	26.8069	0.495689	381.15	0.594901	0.5	0.337121	0.666667	22.8051	45.3303	Top mammalian predators	1	0.915665	-0.382834	-0.0275103	0.00493378	-0.777509	0.0249791	1	0.912897
186	389012	milano milvus	1	Milvus milvus	Europe	Spain	0.891	0.948882	86.8251	0.619812	542.52	0.630239	0.481818	0.334091	1	-6.40469	36.9898	raptors	1	1.34378	-0.116773	-0.14082	0.812204	-0.796539	1.199	0.285714	-1.14821
187	389012	Milano negro	1	Milvus migrans	Europe	Spain	0.891	0.948882	86.8251	0.619812	542.52	0.630239	0.481818	0.334091	1	-6.40469	36.9898	raptors	1	1.34378	-0.116773	-0.14082	0.812204	-0.796539	1.199	0.285714	-1.14821
190	389011	iberian ibex	1	Capra pyrenaica	Europe	Spain	0.891	0.948882	152.996	0.679644	858.83	0.676219	0.763636	0.49	1	-3.20675	37.0724	Large non-predatory mammals	0	1.34378	0.229413	1.61548	1.20134	0.182593	1.199	0.8	0.335786
191	349125	cinereous vuluture	1	Aegypius monachus	Europe	Spain	0.891	0.948882	6.19355	0.340948	409.07	0.601978	0.609091	0.3775	0.333333	-4.49556	39.4026	raptors	1	1.34378	-0.329556	0.652346	-1.00148	-0.523924	-1.14904	0.857143	0.500675
192	349125	imperial eagle	1	Aquila heliaca	Europe	Spain	0.891	0.948882	6.19355	0.340948	409.07	0.601978	0.609091	0.3775	0.333333	-4.49556	39.4026	raptors	1	1.34378	-0.329556	0.652346	-1.00148	-0.523924	-1.14904	0.857143	0.500675
193	851	wolf	1	Canis lupus	Europe	Poland	0.865	0.921193	21.078	0.470297	292.09	0.568262	0.45	0.432576	1	22.633	49.1123	Top mammalian predators	1	1.20464	-0.583403	-0.339111	-0.160218	-0.17804	1.199	1	0.912897
194	11144	Aquila chrysaetos	1	Aquila chrysaetos	Europe	Poland	0.865	0.921193	104.438	0.639318	194.39	0.527503	0.390909	0.560606	0.666667	21.4581	49.5137	raptors	1	1.20464	-0.890285	-0.707367	0.939071	0.626009	0.0249791	0.916667	0.672434
195	11144	wolf	1	Canis lupus	Europe	Poland	0.865	0.921193	104.438	0.639318	194.39	0.527503	0.390909	0.560606	0.666667	21.4581	49.5137	Top mammalian predators	1	1.20464	-0.890285	-0.707367	0.939071	0.626009	0.0249791	0.916667	0.672434
197	848	marmot	1	Marmota marmota latirostris	Europe	Poland	0.865	0.921193	86.29	0.619159	211.64	0.536013	0.295455	0.586364	0.666667	19.9602	49.2482	Small to medum non-predatory mammals	0	1.20464	-0.82621	-1.30224	0.807957	0.787771	0.0249791	1	0.912897
198	848	goat	1	Rupicapra rupicapra	Europe	Poland	0.865	0.921193	86.29	0.619159	211.64	0.536013	0.295455	0.586364	0.666667	19.9602	49.2482	Small to medum non-predatory mammals	0	1.20464	-0.82621	-1.30224	0.807957	0.787771	0.0249791	1	0.912897
199	848	red dear	1	Cervus elaphus	Europe	Poland	0.865	0.921193	86.29	0.619159	211.64	0.536013	0.295455	0.586364	0.666667	19.9602	49.2482	Large non-predatory mammals	0	1.20464	-0.82621	-1.30224	0.807957	0.787771	0.0249791	1	0.912897
200	848	Aquila chrysaetos	1	Aquila chrysaetos	Europe	Poland	0.865	0.921193	86.29	0.619159	211.64	0.536013	0.295455	0.586364	0.666667	19.9602	49.2482	raptors	1	1.20464	-0.82621	-1.30224	0.807957	0.787771	0.0249791	1	0.912897
201	344525	wolve	1	Canis lupus	Europe	Czech republic	0.888	0.945687	111.756	0.646471	79	0.437373	0.640909	0.461364	1	14.371	50.8837	Top mammalian predators	1	1.32773	-1.56888	0.850637	0.98559	0.00275226	1.199	1	0.912897
202	344525	lynx	1	Lynx lynx	Europe	Czech republic	0.888	0.945687	111.756	0.646471	79	0.437373	0.640909	0.461364	1	14.371	50.8837	Top mammalian predators	1	1.32773	-1.56888	0.850637	0.98559	0.00275226	1.199	1	0.912897
203	344525	Aquila chrysaetos	1	Aquila chrysaetos	Europe	Czech republic	0.888	0.945687	111.756	0.646471	79	0.437373	0.640909	0.461364	1	14.371	50.8837	raptors	1	1.32773	-1.56888	0.850637	0.98559	0.00275226	1.199	1	0.912897
204	344525	Falco peregrinus	1	Falco peregrinus	Europe	Czech republic	0.888	0.945687	111.756	0.646471	79	0.437373	0.640909	0.461364	1	14.371	50.8837	raptors	1	1.32773	-1.56888	0.850637	0.98559	0.00275226	1.199	1	0.912897
205	344525	Milvus milvus	1	Milvus milvus	Europe	Czech republic	0.888	0.945687	111.756	0.646471	79	0.437373	0.640909	0.461364	1	14.371	50.8837	raptors	1	1.32773	-1.56888	0.850637	0.98559	0.00275226	1.199	1	0.912897
206	344525	Bubo bubo	1	Bubo bubo	Europe	Czech republic	0.888	0.945687	111.756	0.646471	79	0.437373	0.640909	0.461364	1	14.371	50.8837	raptors	1	1.32773	-1.56888	0.850637	0.98559	0.00275226	1.199	1	0.912897
207	344526	Haliaeetus albicilla	1	Haliaeetus albicilla	Europe	Czech republic	0.888	0.945687	78.1086	0.608638	62	0.413118	0.481818	0.592424	1	15.9193	48.8545	raptors	1	1.32773	-1.7515	-0.14082	0.739533	0.825832	1.199	1	0.912897
208	344526	Falco peregrinus	1	Falco peregrinus	Europe	Czech republic	0.888	0.945687	78.1086	0.608638	62	0.413118	0.481818	0.592424	1	15.9193	48.8545	raptors	1	1.32773	-1.7515	-0.14082	0.739533	0.825832	1.199	1	0.912897
209	344526	Accipiter nisus	1	Accipiter nisus	Europe	Czech republic	0.888	0.945687	78.1086	0.608638	62	0.413118	0.481818	0.592424	1	15.9193	48.8545	raptors	1	1.32773	-1.7515	-0.14082	0.739533	0.825832	1.199	1	0.912897
210	344526	Bubo bubo	1	Bubo bubo	Europe	Czech republic	0.888	0.945687	78.1086	0.608638	62	0.413118	0.481818	0.592424	1	15.9193	48.8545	raptors	1	1.32773	-1.7515	-0.14082	0.739533	0.825832	1.199	1	0.912897
211	344526	Falco tinnunculus	1	Falco tinnunculus	Europe	Czech republic	0.888	0.945687	78.1086	0.608638	62	0.413118	0.481818	0.592424	1	15.9193	48.8545	raptors	1	1.32773	-1.7515	-0.14082	0.739533	0.825832	1.199	1	0.912897
212	344526	Buteo buteo	1	Buteo buteo	Europe	Czech republic	0.888	0.945687	78.1086	0.608638	62	0.413118	0.481818	0.592424	1	15.9193	48.8545	raptors	1	1.32773	-1.7515	-0.14082	0.739533	0.825832	1.199	1	0.912897
213	344526	Aquila heliaca	1	Aquila heliaca	Europe	Czech republic	0.888	0.945687	78.1086	0.608638	62	0.413118	0.481818	0.592424	1	15.9193	48.8545	raptors	1	1.32773	-1.7515	-0.14082	0.739533	0.825832	1.199	1	0.912897
214	344527	lynx	1	Lynx lynx	Europe	Czech republic	0.888	0.945687	37.2425	0.530415	686	0.653727	0.463636	0.603788	0.666667	13.6026	48.9857	Top mammalian predators	1	1.32773	0.060073	-0.254129	0.230782	0.897198	0.0249791	0.9	0.624342
215	344527	Haliaeetus albicilla	1	Haliaeetus albicilla	Europe	Czech republic	0.888	0.945687	37.2425	0.530415	686	0.653727	0.463636	0.603788	0.666667	13.6026	48.9857	raptors	1	1.32773	0.060073	-0.254129	0.230782	0.897198	0.0249791	0.9	0.624342
216	667	lynx	1	Lynx lynx	Europe	Germany	0.936	0.996805	50.4394	0.56245	242.17	0.549502	0.654545	0.504545	1	13.3973	48.9889	Top mammalian predators	1	1.58459	-0.724654	0.93562	0.439133	0.273941	1.199	1	0.912897
217	854	bison	1	Bison bonasus	Europe	Poland	0.865	0.921193	14.911	0.43374	105	0.465852	0.531818	0.453788	1	23.869	52.7662	Large non-predatory mammals	0	1.20464	-1.35446	0.170781	-0.397975	-0.0448246	1.199	1	0.912897
218	344524	white-tailed eagle	1	Haliaeetus albicilla	Europe	Czech republic	0.888	0.945687	96.6092	0.631089	363	0.590018	0.681818	0.625455	1	15.6435	50.7065	raptors	1	1.32773	-0.419605	1.10558	0.88555	1.03327	1.199	0.9	0.624342
219	344524	golden eagle	1	Aquila chrysaetos	Europe	Czech republic	0.888	0.945687	96.6092	0.631089	363	0.590018	0.681818	0.625455	1	15.6435	50.7065	raptors	1	1.32773	-0.419605	1.10558	0.88555	1.03327	1.199	0.9	0.624342
220	344524	lynx	1	Lynx lynx	Europe	Czech republic	0.888	0.945687	96.6092	0.631089	363	0.590018	0.681818	0.625455	1	15.6435	50.7065	Top mammalian predators	1	1.32773	-0.419605	1.10558	0.88555	1.03327	1.199	0.9	0.624342
221	344524	wolf	1	Canis lupus	Europe	Czech republic	0.888	0.945687	96.6092	0.631089	363	0.590018	0.681818	0.625455	1	15.6435	50.7065	Top mammalian predators	1	1.32773	-0.419605	1.10558	0.88555	1.03327	1.199	0.9	0.624342
222	303880	elephants	1	Loxodonta spec.	Africa	Gabon	0.702	0.747604	2.72554	0.254255	1060	0.697285	0.822727	0.5125	0.666667	11.1118	-1.29894	Large non-predatory mammals	0	0.332358	0.38802	1.98373	-1.56531	0.323896	0.0249791	1	0.912897
223	303877	elephants	1	Loxodonta spec.	Africa	Gabon	0.702	0.747604	2.69725	0.253153	4458	0.841068	0.609091	0.379167	1	10.4151	-2.45525	Large non-predatory mammals	0	0.332358	1.47058	0.652346	-1.57248	-0.513457	1.199	1	0.912897
224	303877	Buffalo	1	Syncerus caffer	Africa	Gabon	0.702	0.747604	2.69725	0.253153	4458	0.841068	0.609091	0.379167	1	10.4151	-2.45525	Large non-predatory mammals	0	0.332358	1.47058	0.652346	-1.57248	-0.513457	1.199	1	0.912897
225	303877	cephalophe	1	Cephalophus spec.	Africa	Gabon	0.702	0.747604	2.69725	0.253153	4458	0.841068	0.609091	0.379167	1	10.4151	-2.45525	Large non-predatory mammals	0	0.332358	1.47058	0.652346	-1.57248	-0.513457	1.199	1	0.912897
226	301850	elephants	1	Loxodonta spec.	Africa	Gabon	0.702	0.747604	4.59486	0.309415	965	0.687886	0.668182	0.533333	0.666667	10.9497	-3.81144	Large non-predatory mammals	0	0.332358	0.317256	1.0206	-1.20656	0.454733	0.0249791	1	0.912897
227	301850	buffalo	1	Syncerus caffer	Africa	Gabon	0.702	0.747604	4.59486	0.309415	965	0.687886	0.668182	0.533333	0.666667	10.9497	-3.81144	Large non-predatory mammals	0	0.332358	0.317256	1.0206	-1.20656	0.454733	0.0249791	1	0.912897
228	303873	elephants	1	Loxodonta spec.	Africa	Gabon	0.702	0.747604	2.2155	0.232373	2967	0.800314	0.272727	0.222917	1	12.6334	0.087218	Large non-predatory mammals	0	0.332358	1.16374	-1.44388	-1.70763	-1.49473	1.199	0	-1.97266
229	303873	potamochere	1	Potamochoerus porcus	Africa	Gabon	0.702	0.747604	2.2155	0.232373	2967	0.800314	0.272727	0.222917	1	12.6334	0.087218	Ominivorous mammals	0	0.332358	1.16374	-1.44388	-1.70763	-1.49473	1.199	0	-1.97266
230	103150	wolfe	1	Canis lupus	Europe	France	0.901	0.959531	35.1664	0.524357	207.68	0.534122	0.436364	0.462879	0.666667	6.51669	45.3346	Top mammalian predators	1	1.39729	-0.840445	-0.424093	0.191382	0.0122676	0.0249791	0.857143	0.500675
231	103150	chamois	1	Rupicapra rupicapra	Europe	France	0.901	0.959531	35.1664	0.524357	207.68	0.534122	0.436364	0.462879	0.666667	6.51669	45.3346	Small to medum non-predatory mammals	0	1.39729	-0.840445	-0.424093	0.191382	0.0122676	0.0249791	0.857143	0.500675
232	103150	bouquetin	1	Capra ibex	Europe	France	0.901	0.959531	35.1664	0.524357	207.68	0.534122	0.436364	0.462879	0.666667	6.51669	45.3346	Small to medum non-predatory mammals	0	1.39729	-0.840445	-0.424093	0.191382	0.0122676	0.0249791	0.857143	0.500675
233	660	genette	1	Genetta genetta	Europe	France	0.901	0.959531	10.7477	0.399161	2792.68	0.794253	0.627273	0.634848	0.666667	3.64936	44.2678	Small mammalian predators	1	1.39729	1.1181	0.765655	-0.622871	1.09226	0.0249791	0.888889	0.59228
234	660	fox	1	Vulpes vulpes	Europe	France	0.901	0.959531	10.7477	0.399161	2792.68	0.794253	0.627273	0.634848	0.666667	3.64936	44.2678	Small mammalian predators	1	1.39729	1.1181	0.765655	-0.622871	1.09226	0.0249791	0.888889	0.59228
235	660	beaver	1	Castor fiber	Europe	France	0.901	0.959531	10.7477	0.399161	2792.68	0.794253	0.627273	0.634848	0.666667	3.64936	44.2678	Small to medum non-predatory mammals	0	1.39729	1.1181	0.765655	-0.622871	1.09226	0.0249791	0.888889	0.59228
236	32666	wolf	1	Canis lupus	Europe	Germany	0.936	0.996805	111.756	0.646471	93.5	0.454241	0.704545	0.490909	0.666667	14.2866	50.9146	Top mammalian predators	1	1.58459	-1.44188	1.24722	0.98559	0.188302	0.0249791	0.4	-0.818436
237	643	elephants	1	Loxodonta spec.	Africa	Congo	0.606	0.645367	3.07194	0.266891	13546	0.952316	0.445455	0.570833	1	14.9184	0.97929	Large non-predatory mammals	0	-0.181379	2.30818	-0.367439	-1.48313	0.690238	1.199	0.833333	0.431971
238	643	buffalo	1	Syncerus caffer	Africa	Congo	0.606	0.645367	3.07194	0.266891	13546	0.952316	0.445455	0.570833	1	14.9184	0.97929	Large non-predatory mammals	0	-0.181379	2.30818	-0.367439	-1.48313	0.690238	1.199	0.833333	0.431971
239	643	leopard	1	Panthera pardus	Africa	Congo	0.606	0.645367	3.07194	0.266891	13546	0.952316	0.445455	0.570833	1	14.9184	0.97929	Top mammalian predators	1	-0.181379	2.30818	-0.367439	-1.48313	0.690238	1.199	0.833333	0.431971
240	13694	Buffalo	1	Syncerus caffer	Africa	Congo	0.606	0.645367	8.71204	0.376984	1372.69	0.72316	0.354545	0.290152	0.666667	12.3372	-4.17873	Large non-predatory mammals	0	-0.181379	0.582841	-0.933986	-0.767108	-1.07249	0.0249791	0.375	-0.890575
241	2266	hippopotame	1	Hippopotamus spec.	Africa	Congo	0.606	0.645367	2.81779	0.257771	6300	0.875687	0.645455	0.563889	0.666667	15.4254	-2.73725	Large non-predatory mammals	0	-0.181379	1.73123	0.878965	-1.54245	0.646626	0.0249791	0.4	-0.818436
242	2266	buffalo	1	Syncerus caffer	Africa	Congo	0.606	0.645367	2.81779	0.257771	6300	0.875687	0.645455	0.563889	0.666667	15.4254	-2.73725	Large non-predatory mammals	0	-0.181379	1.73123	0.878965	-1.54245	0.646626	0.0249791	0.4	-0.818436
244	555543018	spring boks	1	Antidorcas marsupialis	Africa	Namibia	0.647	0.689031	11.3819	0.405217	8176	0.901778	0.745455	0.477083	0.666667	14.2811	-21.8329	Small to medum non-predatory mammals	0	0.0380293	1.92767	1.50217	-0.583485	0.101474	0.0249791	1	0.912897
245	555543018	oryx	1	Oryx spec.	Africa	Namibia	0.647	0.689031	11.3819	0.405217	8176	0.901778	0.745455	0.477083	0.666667	14.2811	-21.8329	Large non-predatory mammals	0	0.0380293	1.92767	1.50217	-0.583485	0.101474	0.0249791	1	0.912897
246	148026	brown bear	1	Ursus arctos	Europe	Slovakia	0.855	0.910543	19.7341	0.463339	298	0.570267	0.436364	0.560606	0.666667	22.3433	49.0674	Top mammalian predators	1	1.15113	-0.568307	-0.424093	-0.20547	0.626009	0.0249791	0.875	0.552203
247	148026	bison bonasus	1	Bison bonasus	Europe	Slovakia	0.855	0.910543	19.7341	0.463339	298	0.570267	0.436364	0.560606	0.666667	22.3433	49.0674	Large non-predatory mammals	0	1.15113	-0.568307	-0.424093	-0.20547	0.626009	0.0249791	0.875	0.552203
248	148026	Felis silvestris	1	Felis silvestris	Europe	Slovakia	0.855	0.910543	19.7341	0.463339	298	0.570267	0.436364	0.560606	0.666667	22.3433	49.0674	Small mammalian predators	1	1.15113	-0.568307	-0.424093	-0.20547	0.626009	0.0249791	0.875	0.552203
249	148026	lynx	1	Lynx lynx	Europe	Slovakia	0.855	0.910543	19.7341	0.463339	298	0.570267	0.436364	0.560606	0.666667	22.3433	49.0674	Top mammalian predators	1	1.15113	-0.568307	-0.424093	-0.20547	0.626009	0.0249791	0.875	0.552203
250	148026	wolve	1	Canis lupus	Europe	Slovakia	0.855	0.910543	19.7341	0.463339	298	0.570267	0.436364	0.560606	0.666667	22.3433	49.0674	Top mammalian predators	1	1.15113	-0.568307	-0.424093	-0.20547	0.626009	0.0249791	0.875	0.552203
251	12152	brown bear	1	Ursus arctos	Europe	Slovakia	0.855	0.910543	61.0403	0.582597	728	0.659676	0.740909	0.433333	1	19.5176	48.9479	Top mammalian predators	1	1.15113	0.104857	1.47384	0.570167	-0.173282	1.199	0.8	0.335786
252	12152	lynx	1	Lynx lynx	Europe	Slovakia	0.855	0.910543	61.0403	0.582597	728	0.659676	0.740909	0.433333	1	19.5176	48.9479	Top mammalian predators	1	1.15113	0.104857	1.47384	0.570167	-0.173282	1.199	0.8	0.335786
253	12152	wolve	1	Canis lupus	Europe	Slovakia	0.855	0.910543	61.0403	0.582597	728	0.659676	0.740909	0.433333	1	19.5176	48.9479	Top mammalian predators	1	1.15113	0.104857	1.47384	0.570167	-0.173282	1.199	0.8	0.335786
254	4377	brown bear	1	Ursus arctos	Europe	Slovakia	0.855	0.910543	55.2204	0.572014	197.63	0.529157	0.827273	0.698485	1	20.3478	48.909	Top mammalian predators	1	1.15113	-0.877828	2.01206	0.501338	1.49191	1.199	0.9	0.624342
255	4377	wolve	1	Canis lupus	Europe	Slovakia	0.855	0.910543	55.2204	0.572014	197.63	0.529157	0.827273	0.698485	1	20.3478	48.909	Top mammalian predators	1	1.15113	-0.877828	2.01206	0.501338	1.49191	1.199	0.9	0.624342
256	1975	brown bear	1	Ursus arctos	Europe	Slovakia	0.855	0.910543	116.217	0.650605	738	0.661041	0.35	0.411364	0	19.9993	49.1895	Top mammalian predators	1	1.15113	0.115139	-0.962313	1.01248	-0.311255	-2.32305	0.9	0.624342
257	1975	Rupicapra rupicapra	1	Rupicapra rupicapra	Europe	Slovakia	0.855	0.910543	116.217	0.650605	738	0.661041	0.35	0.411364	0	19.9993	49.1895	Small to medum non-predatory mammals	0	1.15113	0.115139	-0.962313	1.01248	-0.311255	-2.32305	0.9	0.624342
258	1975	Felis silvestris	1	Felis silvestris	Europe	Slovakia	0.855	0.910543	116.217	0.650605	738	0.661041	0.35	0.411364	0	19.9993	49.1895	Small mammalian predators	1	1.15113	0.115139	-0.962313	1.01248	-0.311255	-2.32305	0.9	0.624342
259	1975	lynx	1	Lynx lynx	Europe	Slovakia	0.855	0.910543	116.217	0.650605	738	0.661041	0.35	0.411364	0	19.9993	49.1895	Top mammalian predators	1	1.15113	0.115139	-0.962313	1.01248	-0.311255	-2.32305	0.9	0.624342
260	1975	wolve	1	Canis lupus	Europe	Slovakia	0.855	0.910543	116.217	0.650605	738	0.661041	0.35	0.411364	0	19.9993	49.1895	Top mammalian predators	1	1.15113	0.115139	-0.962313	1.01248	-0.311255	-2.32305	0.9	0.624342
261	1975	Aquila chrysaetos	1	Aquila chrysaetos	Europe	Slovakia	0.855	0.910543	116.217	0.650605	738	0.661041	0.35	0.411364	0	19.9993	49.1895	raptors	1	1.15113	0.115139	-0.962313	1.01248	-0.311255	-2.32305	0.9	0.624342
262	4375	brown bear	1	Ursus arctos	Europe	Slovakia	0.855	0.910543	165.974	0.688243	226.3	0.542717	0.38	0.510606	1	19.044	49.1963	Top mammalian predators	1	1.15113	-0.775735	-0.775352	1.25727	0.312002	1.199	0.875	0.552203
263	4375	Felis silvestris	1	Felis silvestris	Europe	Slovakia	0.855	0.910543	165.974	0.688243	226.3	0.542717	0.38	0.510606	1	19.044	49.1963	Small mammalian predators	1	1.15113	-0.775735	-0.775352	1.25727	0.312002	1.199	0.875	0.552203
264	4375	lynx	1	Lynx lynx	Europe	Slovakia	0.855	0.910543	165.974	0.688243	226.3	0.542717	0.38	0.510606	1	19.044	49.1963	Top mammalian predators	1	1.15113	-0.775735	-0.775352	1.25727	0.312002	1.199	0.875	0.552203
265	4375	wolve	1	Canis lupus	Europe	Slovakia	0.855	0.910543	165.974	0.688243	226.3	0.542717	0.38	0.510606	1	19.044	49.1963	Top mammalian predators	1	1.15113	-0.775735	-0.775352	1.25727	0.312002	1.199	0.875	0.552203
266	4375	Aquila chrysaetos	1	Aquila chrysaetos	Europe	Slovakia	0.855	0.910543	165.974	0.688243	226.3	0.542717	0.38	0.510606	1	19.044	49.1963	raptors	1	1.15113	-0.775735	-0.775352	1.25727	0.312002	1.199	0.875	0.552203
267	909	wolverine	1	Gulo gulo	Europe	Sweden	0.933	0.99361	2.76434	0.255748	77	0.434806	0.472727	0.357576	0.666667	18.6807	68.3243	Top mammalian predators	1	1.56854	-1.58821	-0.197474	-1.5556	-0.649051	0.0249791	0.75	0.191508
268	909	lynx	1	Lynx lynx	Europe	Sweden	0.933	0.99361	2.76434	0.255748	77	0.434806	0.472727	0.357576	0.666667	18.6807	68.3243	Top mammalian predators	1	1.56854	-1.58821	-0.197474	-1.5556	-0.649051	0.0249791	0.75	0.191508
269	905	wolverine	1	Gulo gulo	Europe	Sweden	0.933	0.99361	0.444675	0.0627677	1998	0.760735	0.472727	0.357576	0.333333	16.7219	67.41	Top mammalian predators	1	1.56854	0.865741	-0.197474	-2.81072	-0.649051	-1.14904	0.857143	0.500675
270	905	lynx	1	Lynx lynx	Europe	Sweden	0.933	0.99361	0.444675	0.0627677	1998	0.760735	0.472727	0.357576	0.333333	16.7219	67.41	Top mammalian predators	1	1.56854	0.865741	-0.197474	-2.81072	-0.649051	-1.14904	0.857143	0.500675
271	906	wolverine	1	Gulo gulo	Europe	Sweden	0.933	0.99361	0.290099	0.0176574	1984	0.760031	0.472727	0.357576	0.666667	17.6691	67.2883	Top mammalian predators	1	1.56854	0.860442	-0.197474	-3.10411	-0.649051	0.0249791	0.833333	0.431971
272	906	lynx	1	Lynx lynx	Europe	Sweden	0.933	0.99361	0.290099	0.0176574	1984	0.760031	0.472727	0.357576	0.666667	17.6691	67.2883	Top mammalian predators	1	1.56854	0.860442	-0.197474	-3.10411	-0.649051	0.0249791	0.833333	0.431971
273	907	wolverine	1	Gulo gulo	Europe	Sweden	0.933	0.99361	0.601877	0.0947384	511	0.624248	0.472727	0.357576	0.333333	20.1973	66.9163	Top mammalian predators	1	1.56854	-0.161882	-0.197474	-2.60278	-0.649051	-1.14904	1	0.912897
274	907	lynx	1	Lynx lynx	Europe	Sweden	0.933	0.99361	0.601877	0.0947384	511	0.624248	0.472727	0.357576	0.333333	20.1973	66.9163	Top mammalian predators	1	1.56854	-0.161882	-0.197474	-2.60278	-0.649051	-1.14904	1	0.912897
275	3998	wolverine	1	Gulo gulo	Europe	Sweden	0.933	0.99361	0.458977	0.0661112	1278	0.716006	0.472727	0.357576	0.333333	17.994	67.5668	Top mammalian predators	1	1.56854	0.528973	-0.197474	-2.78897	-0.649051	-1.14904	1	0.912897
276	3998	lynx	1	Lynx lynx	Europe	Sweden	0.933	0.99361	0.458977	0.0661112	1278	0.716006	0.472727	0.357576	0.333333	17.994	67.5668	Top mammalian predators	1	1.56854	0.528973	-0.197474	-2.78897	-0.649051	-1.14904	1	0.912897
277	908	brown bear	1	Ursus arctos	Europe	Sweden	0.933	0.99361	0.245435	0	153.4	0.503798	0.472727	0.357576	0.333333	16.7683	66.3543	Top mammalian predators	1	1.56854	-1.06876	-0.197474	-3.21895	-0.649051	-1.14904	1	0.912897
278	641	elephants	1	Loxodonta spec.	Africa	Chad	0.404	0.430245	5.81599	0.334305	3061	0.803436	0.745455	0.55625	0.666667	19.6681	10.8225	Large non-predatory mammals	0	-1.26237	1.18724	1.50217	-1.04468	0.598653	0.0249791	0.6	-0.241325
279	555558302	elephants	1	Loxodonta spec.	Africa	Chad	0.404	0.430245	40.093	0.538204	750	0.662656	0.45	0.625	0.666667	14.7666	8.96676	Large non-predatory mammals	0	-1.26237	0.127295	-0.339111	0.28144	1.03041	0.0249791	0.833333	0.431971
280	555558302	lions	1	Panthera leo	Africa	Chad	0.404	0.430245	40.093	0.538204	750	0.662656	0.45	0.625	0.666667	14.7666	8.96676	Top mammalian predators	1	-1.26237	0.127295	-0.339111	0.28144	1.03041	0.0249791	0.833333	0.431971
281	555558302	girafe	1	Giraffa spec.	Africa	Chad	0.404	0.430245	40.093	0.538204	750	0.662656	0.45	0.625	0.666667	14.7666	8.96676	Large non-predatory mammals	0	-1.26237	0.127295	-0.339111	0.28144	1.03041	0.0249791	0.833333	0.431971
282	555558302	panthers	1	Panthera pardus	Africa	Chad	0.404	0.430245	40.093	0.538204	750	0.662656	0.45	0.625	0.666667	14.7666	8.96676	Top mammalian predators	1	-1.26237	0.127295	-0.339111	0.28144	1.03041	0.0249791	0.833333	0.431971
283	555558302	lycaon	1	Lycaon pictus	Africa	Chad	0.404	0.430245	40.093	0.538204	750	0.662656	0.45	0.625	0.666667	14.7666	8.96676	Small mammalian predators	1	-1.26237	0.127295	-0.339111	0.28144	1.03041	0.0249791	0.833333	0.431971
284	555558302	hypotrague	1	Hippotragus niger	Africa	Chad	0.404	0.430245	40.093	0.538204	750	0.662656	0.45	0.625	0.666667	14.7666	8.96676	Large non-predatory mammals	0	-1.26237	0.127295	-0.339111	0.28144	1.03041	0.0249791	0.833333	0.431971
285	555558302	eland	1	Taurotragus oryx	Africa	Chad	0.404	0.430245	40.093	0.538204	750	0.662656	0.45	0.625	0.666667	14.7666	8.96676	Large non-predatory mammals	0	-1.26237	0.127295	-0.339111	0.28144	1.03041	0.0249791	0.833333	0.431971
286	642	lycaon	1	Lycaon pictus	Africa	Chad	0.404	0.430245	21.7536	0.473629	957	0.687053	0.763636	0.592424	0.666667	18.0177	9.41058	Small mammalian predators	1	-1.26237	0.310982	1.61548	-0.138546	0.825832	0.0249791	1	0.912897
287	642	panthers	1	Panthera pardus	Africa	Chad	0.404	0.430245	21.7536	0.473629	957	0.687053	0.763636	0.592424	0.666667	18.0177	9.41058	Top mammalian predators	1	-1.26237	0.310982	1.61548	-0.138546	0.825832	0.0249791	1	0.912897
288	642	lions	1	Panthera leo	Africa	Chad	0.404	0.430245	21.7536	0.473629	957	0.687053	0.763636	0.592424	0.666667	18.0177	9.41058	Top mammalian predators	1	-1.26237	0.310982	1.61548	-0.138546	0.825832	0.0249791	1	0.912897
289	642	cheetah	1	Acinonyx jubatus	Africa	Chad	0.404	0.430245	21.7536	0.473629	957	0.687053	0.763636	0.592424	0.666667	18.0177	9.41058	Top mammalian predators	1	-1.26237	0.310982	1.61548	-0.138546	0.825832	0.0249791	1	0.912897
290	5168	elephants	1	Loxodonta spec.	Africa	Chad	0.404	0.430245	67.2575	0.592841	1136	0.704216	0.645455	0.476364	0.666667	14.4565	9.66049	Large non-predatory mammals	0	-1.26237	0.440206	0.878965	0.636792	0.0969545	0.0249791	0.5	-0.529881
291	5168	girafe	1	Giraffa spec.	Africa	Chad	0.404	0.430245	67.2575	0.592841	1136	0.704216	0.645455	0.476364	0.666667	14.4565	9.66049	Large non-predatory mammals	0	-1.26237	0.440206	0.878965	0.636792	0.0969545	0.0249791	0.5	-0.529881
293	5168	bubale	1	Syncerus caffer	Africa	Chad	0.404	0.430245	67.2575	0.592841	1136	0.704216	0.645455	0.476364	0.666667	14.4565	9.66049	Large non-predatory mammals	0	-1.26237	0.440206	0.878965	0.636792	0.0969545	0.0249791	0.5	-0.529881
295	31459	elephants	1	Loxodonta spec.	Africa	CAR	0.367	0.390841	5.42267	0.32691	730	0.65995	0.822727	0.7	1	16.1908	2.97782	Large non-predatory mammals	0	-1.46037	0.106925	1.98373	-1.09278	1.50142	1.199	0	-1.97266
296	31459	gorilla	1	Gorilla gorilla	Africa	CAR	0.367	0.390841	5.42267	0.32691	730	0.65995	0.822727	0.7	1	16.1908	2.97782	Great apes	0	-1.46037	0.106925	1.98373	-1.09278	1.50142	1.199	0	-1.97266
297	28745	elephants	1	Loxodonta spec.	Africa	CAR	0.367	0.390841	13.8201	0.425716	6866	0.884299	0.5	0.6625	1	17.2385	3.87817	Large non-predatory mammals	0	-1.46037	1.79607	-0.0275103	-0.450163	1.26592	1.199	0	-1.97266
298	28745	gorilla	1	Gorilla gorilla	Africa	CAR	0.367	0.390841	13.8201	0.425716	6866	0.884299	0.5	0.6625	1	17.2385	3.87817	Great apes	0	-1.46037	1.79607	-0.0275103	-0.450163	1.26592	1.199	0	-1.97266
299	28745	chimpanzees	1	Pan troglodytes	Africa	CAR	0.367	0.390841	13.8201	0.425716	6866	0.884299	0.5	0.6625	1	17.2385	3.87817	Great apes	0	-1.46037	1.79607	-0.0275103	-0.450163	1.26592	1.199	0	-1.97266
300	28745	buffalo	1	Syncerus caffer	Africa	CAR	0.367	0.390841	13.8201	0.425716	6866	0.884299	0.5	0.6625	1	17.2385	3.87817	Large non-predatory mammals	0	-1.46037	1.79607	-0.0275103	-0.450163	1.26592	1.199	0	-1.97266
301	28745	hippopotame	1	Hippopotamus spec.	Africa	CAR	0.367	0.390841	13.8201	0.425716	6866	0.884299	0.5	0.6625	1	17.2385	3.87817	Large non-predatory mammals	0	-1.46037	1.79607	-0.0275103	-0.450163	1.26592	1.199	0	-1.97266
302	28745	cephalopes	1	Cephalophinae spc.	Africa	CAR	0.367	0.390841	13.8201	0.425716	6866	0.884299	0.5	0.6625	1	17.2385	3.87817	Small to medum non-predatory mammals	0	-1.46037	1.79607	-0.0275103	-0.450163	1.26592	1.199	0	-1.97266
303	28745	Tragelaphus spekii	1	Tragelaphus spekii	Africa	CAR	0.367	0.390841	13.8201	0.425716	6866	0.884299	0.5	0.6625	1	17.2385	3.87817	Large non-predatory mammals	0	-1.46037	1.79607	-0.0275103	-0.450163	1.26592	1.199	0	-1.97266
304	28745	Cercopithecus mitis	1	Cercopithecus mitis	Africa	CAR	0.367	0.390841	13.8201	0.425716	6866	0.884299	0.5	0.6625	1	17.2385	3.87817	Small bodied primates	0	-1.46037	1.79607	-0.0275103	-0.450163	1.26592	1.199	0	-1.97266
305	28745	Cercopithecus spec.	1	Cercopithecus spec.	Africa	CAR	0.367	0.390841	13.8201	0.425716	6866	0.884299	0.5	0.6625	1	17.2385	3.87817	Small bodied primates	0	-1.46037	1.79607	-0.0275103	-0.450163	1.26592	1.199	0	-1.97266
306	28745	Colobus guereza	1	Colobus guereza	Africa	CAR	0.367	0.390841	13.8201	0.425716	6866	0.884299	0.5	0.6625	1	17.2385	3.87817	Small bodied primates	0	-1.46037	1.79607	-0.0275103	-0.450163	1.26592	1.199	0	-1.97266
307	9999999	rhinos	1	Rhinocerotidae spc.	Africa	South Africa	0.699	0.744409	8.37078	0.372763	1642	0.741092	0.368182	0.34697	0.666667	25.4709	-33.3115	Large non-predatory mammals	0	0.316304	0.717851	-0.849003	-0.794556	-0.715659	0.0249791	1	0.912897
308	9999999	kudus	1	Tragelaphus spec.	Africa	South Africa	0.699	0.744409	8.37078	0.372763	1642	0.741092	0.368182	0.34697	0.666667	25.4709	-33.3115	Small to medum non-predatory mammals	0	0.316304	0.717851	-0.849003	-0.794556	-0.715659	0.0249791	1	0.912897
309	876	spring boks	1	Antidorcas marsupialis	Africa	South Africa	0.699	0.744409	0.292067	0.0183716	831	0.672921	0.713636	0.310606	0.666667	22.2886	-32.2514	Small to medum non-predatory mammals	0	0.316304	0.204587	1.30388	-3.09946	-0.944028	0.0249791	1	0.912897
310	876	duikers	1	Cephalophinae spc.	Africa	South Africa	0.699	0.744409	0.292067	0.0183716	831	0.672921	0.713636	0.310606	0.666667	22.2886	-32.2514	Small to medum non-predatory mammals	0	0.316304	0.204587	1.30388	-3.09946	-0.944028	0.0249791	1	0.912897
311	877	rhinos	1	Rhinocerotidae spc.	Africa	South Africa	0.699	0.744409	0.692755	0.10959	284	0.565451	0.804545	0.302083	0.666667	25.4547	-32.1965	Large non-predatory mammals	0	0.316304	-0.604572	1.87042	-2.50619	-0.997552	0.0249791	1	0.912897
313	2278	warthogs	1	Phacochoerus africanus	Africa	Ethiopia	0.463	0.493078	201.532	0.708745	514	0.624834	0.731818	0.466667	0.666667	37.8984	5.99186	Ominivorous mammals	0	-0.946635	-0.157471	1.41718	1.39061	0.0360561	0.0249791	0.384615	-0.862829
315	2278	hippopotamus	1	Hippopotamus spec.	Africa	Ethiopia	0.463	0.493078	201.532	0.708745	514	0.624834	0.731818	0.466667	0.666667	37.8984	5.99186	Large non-predatory mammals	0	-0.946635	-0.157471	1.41718	1.39061	0.0360561	0.0249791	0.384615	-0.862829
