# Supplementary material for: Analysis of differences and commonalities in wildlife hunting across the Africa-Europe South-North gradient
Source: PLoS Biol. 2022 Aug 30;20(8):e3001707. doi: 10.1371/journal.pbio.3001707 (PMC9426919; doi:10.1371/journal.pbio.3001707)
Supplement: S8 Data — (XLSX) [file pbio.3001707.s010.xlsx]

## Sheet: plot_data_HDI_community_threat_
	Poaching_threat	WDPA_ID	HDI_2017	st_HDI_2017	PopDens2015	st_lg_PopDens2015	Country	long	lat	size	st_lg_size	ProtectionEffort_soceco3_index	CommAttitudeCulture_index	Abundance_Mean	in_out	Protection_3_interv	CommunityIntervention_index	z_st_HDI_2017	z_st_lg_size	z_CommAttitudeCulture_index	z_st_lg_PopDens2015	z_CommunityIntervention_index	z_Protection_3_interv	z_Abundance_Mean	Attitude_index	Culture_index	Trust_index	z_Attitude_index	z_Culture_index	z_Trust_index
1	1	606	0.556	0.592119	21.0921	0.470367	Cameroon	14.659	8.62987	2113.82	0.766375	0.539828	0.354545	0.95	in	1	0.316667	-0.772844	0.919506	-1.15797	-0.101452	-1.05019	1.22549	0.635604	0.3	0.4	0.35	-1.26684	-0.99613	-0.750174
2	0	641	0.404	0.430245	5.81599	0.334305	Chad	19.6681	10.8225	3061	0.803436	0.609336	0.745455	0.75	in	0.666667	0.55625	-1.61275	1.18088	1.12961	-0.857393	0.571374	-0.0226942	-0.26045	0.7375	0.78	0.675	1.01538	1.15767	0.685902
3	1	642	0.404	0.430245	21.7536	0.473629	Chad	18.0177	9.41058	957	0.687053	0.623778	0.763636	1	in	0.666667	0.592424	-1.61275	0.360071	1.23601	-0.0833311	0.816211	-0.0226942	0.859617	0.725	0.75	0.875	0.950177	0.987629	1.56964
4	1	643	0.606	0.645367	3.07194	0.266891	Congo	14.9184	0.97929	13546	0.952316	0.665172	0.445455	0.586207	in	1	0.570833	-0.496559	2.23089	-0.625973	-1.23194	0.670078	1.22549	-0.994288	0.375	0.46	0.55	-0.875598	-0.656057	0.133565
5	1	660	0.901	0.959531	10.7477	0.399161	France	3.64936	44.2678	2792.68	0.794253	0.692816	0.627273	0.863636	in	0.666667	0.634848	1.13352	1.11612	0.438018	-0.497064	1.10335	-0.0226942	0.248671	0.6875	0.56	0.675	0.754558	-0.0892692	0.685902
6	0	667	0.936	0.996805	50.4394	0.56245	Germany	13.3973	48.9889	242.17	0.549502	0.748601	0.654545	1	in	1	0.504545	1.32692	-0.61003	0.597616	0.410149	0.221424	1.22549	0.859617	0.725	0.64	0.55	0.950177	0.364161	0.133565
7	1	670	0.592	0.630458	30.6974	0.510002	Ghana	-0.222056	7.4284	3743	0.82357	0.366749	0.386364	0.923077	in	0.333333	0.33125	-0.573919	1.32288	-0.97177	0.118757	-0.951486	-1.27087	0.514981	0.3375	0.4	0.45	-1.07122	-0.99613	-0.308305
8	1	671	0.592	0.630458	21.5759	0.472762	Ghana	-2.38478	8.46213	1820	0.751394	0.412128	0.295455	0.8125	in	0.333333	0.260417	-0.573919	0.813852	-1.50377	-0.0881442	-1.4309	-1.27087	0.0195665	0.425	0.22	0.225	-0.614773	-2.01635	-1.30251
9	1	672	0.592	0.630458	61.7928	0.583891	Ghana	-3.08257	6.49	563	0.633948	0.611462	0.754545	1	in	0.666667	0.452083	-0.573919	-0.0144562	1.18281	0.529274	-0.133654	-0.0226942	0.859617	0.7875	0.83	0.5	1.27621	1.44106	-0.0873697
10	0	679	0.838	0.892439	54.6518	0.570921	Hungary	21.1032	47.5456	809.57	0.670306	0.514959	0.463636	0.933333	in	1	0.338182	0.785403	0.241964	-0.519574	0.457214	-0.90457	1.22549	0.560933	0.3125	0.55	0.55	-1.20163	-0.145948	0.133565
11	0	680	0.838	0.892439	152.659	0.679411	Hungary	20.5221	48.0482	422.83	0.605289	0.533307	0.555	0.8125	in	0.666667	0.203636	0.785403	-0.216578	0.0150813	1.05997	-1.81521	-0.0226942	0.0195665	0.5125	0.7125	0.325	-0.15833	0.775083	-0.860642
12	1	752	0.59	0.628328	11.8116	0.409131	Kenya	38.7687	-2.77527	13747	0.953791	0.649333	0.404545	1	in	0.666667	0.552083	-0.58497	2.24129	-0.865371	-0.441675	0.543173	-0.0226942	0.859617	0.375	0.49	0.25	-0.875598	-0.486021	-1.19204
13	1	757	0.59	0.628328	63.0751	0.586061	Kenya	37.3372	-0.119621	715	0.657872	0.532052	0.690909	1	in	0.666667	0.504167	-0.58497	0.15427	0.810415	0.541326	0.21886	-0.0226942	0.859617	0.7875	0.66	0.575	1.27621	0.477519	0.244033
14	1	761	0.59	0.628328	3176.91	1	Kenya	36.8557	-1.37788	117.21	0.476863	0.599708	0.768182	0.904762	in	0.666667	0.578788	-0.58497	-1.12232	1.26261	2.84112	0.723916	-0.0226942	0.432925	0.6375	0.87	0.775	0.493733	1.66777	1.12777
15	1	848	0.865	0.921193	86.29	0.619159	Poland	19.9602	49.2482	211.64	0.536013	0.645527	0.295455	1	in	0.666667	0.586364	0.934596	-0.70516	-1.50377	0.725215	0.775191	-0.0226942	0.859617	0.275	0.39	0.1	-1.39725	-1.05281	-1.85485
16	0	850	0.865	0.921193	92.3058	0.626277	Poland	20.9631	50.8835	76.26	0.433839	0.676091	0.631818	0.9	in	1	0.533333	0.934596	-1.42576	0.464618	0.764761	0.416268	1.22549	0.41159	0.6875	0.57	0.675	0.754558	-0.0325903	0.685902
17	0	851	0.865	0.921193	21.078	0.470297	Poland	22.633	49.1123	292.09	0.568262	0.614522	0.45	0.875	in	1	0.432576	0.934596	-0.477718	-0.599374	-0.101844	-0.265686	1.22549	0.299583	0.475	0.43	0.45	-0.353948	-0.826094	-0.308305
18	0	854	0.865	0.921193	14.911	0.43374	Poland	23.869	52.7662	105	0.465852	0.647521	0.531818	1	in	1	0.453788	0.934596	-1.19998	-0.120578	-0.304948	-0.122117	1.22549	0.859617	0.525	0.53	0.55	-0.0931233	-0.259306	0.133565
19	0	876	0.699	0.744409	0.292067	0.0183716	South Africa	22.2886	-32.2514	831	0.672921	0.493995	0.713636	0.916667	in	0.666667	0.310606	0.0173306	0.260408	0.943414	-2.61268	-1.09121	-0.0226942	0.486261	0.6375	0.75	0.775	0.493733	0.987629	1.12777
20	1	877	0.699	0.744409	0.692755	0.10959	South Africa	25.4547	-32.1965	284	0.565451	0.520345	0.804545	0.944444	in	0.666667	0.302083	0.0173306	-0.497546	1.47541	-2.10588	-1.14889	-0.0226942	0.610713	0.7875	0.83	0.775	1.27621	1.44106	1.12777
21	1	881	0.699	0.744409	52.6258	0.566932	South Africa	23.0238	-33.902	1570	0.736604	0.522344	0.363636	1	in	1	0.347727	0.0173306	0.709539	-1.10477	0.435048	-0.839963	1.22549	0.859617	0.3	0.48	0.2	-1.26684	-0.5427	-1.41298
22	1	905	0.933	0.99361	0.444675	0.0627677	Sweden	16.7219	67.41	1998	0.760735	0.372325	0.472727	0.909091	in	0.333333	0.440909	1.31034	0.879725	-0.466375	-2.36602	-0.209284	-1.27087	0.45232	0.475	0.52	0.35	-0.353948	-0.315984	-0.750174
23	1	906	0.933	0.99361	0.290099	0.0176574	Sweden	17.6691	67.2883	1984	0.760031	0.438992	0.472727	0.9	in	0.666667	0.440909	1.31034	0.874761	-0.466375	-2.61665	-0.209284	-0.0226942	0.41159	0.475	0.52	0.35	-0.353948	-0.315984	-0.750174
24	1	907	0.933	0.99361	0.601877	0.0947384	Sweden	20.1973	66.9163	511	0.624248	0.370918	0.472727	1	in	0.333333	0.440909	1.31034	-0.0828705	-0.466375	-2.1884	-0.209284	-1.27087	0.859617	0.475	0.52	0.35	-0.353948	-0.315984	-0.750174
25	1	908	0.933	0.99361	0.245435	0	Sweden	16.7683	66.3543	153.4	0.503798	0.360311	0.472727	1	in	0.333333	0.440909	1.31034	-0.932363	-0.466375	-2.71475	-0.209284	-1.27087	0.859617	0.475	0.52	0.35	-0.353948	-0.315984	-0.750174
26	1	909	0.933	0.99361	2.76434	0.255748	Sweden	18.6807	68.3243	77	0.434806	0.446134	0.472727	0.875	in	0.666667	0.440909	1.31034	-1.41894	-0.466375	-1.29385	-0.209284	-0.0226942	0.299583	0.475	0.52	0.35	-0.353948	-0.315984	-0.750174
27	1	941	0.735	0.782748	169.551	0.690495	Tunisia	9.65858	37.1494	126	0.484102	0.385168	0.386364	0.785714	in	0.666667	0.3625	0.216256	-1.07127	-0.97177	1.12155	-0.739978	-0.0226942	-0.100441	0.4125	0.39	0.325	-0.679979	-1.05281	-0.860642
28	1	957	0.516	0.549521	148.103	0.676211	Uganda	29.9776	-0.176965	2056	0.763599	0.634647	0.572727	0.804348	in	0.333333	0.677083	-0.993872	0.899926	0.11882	1.04219	1.38921	-1.27087	-0.0169575	0.5875	0.57	0.55	0.232908	-0.0325903	0.133565
29	1	1242	0.556	0.592119	25.7403	0.491401	Cameroon	10.3465	2.50155	2609.44	0.78746	0.531069	0.377273	0.571429	in	1	0.372917	-0.772844	1.06821	-1.02497	0.0154112	-0.669475	1.22549	-1.0605	0.3625	0.5	0.1	-0.940804	-0.429342	-1.85485
30	1	1245	0.556	0.592119	4.18383	0.299518	Cameroon	15.8493	2.30084	2153	0.768213	0.533234	0.504545	0.857143	in	0.666667	0.495833	-0.772844	0.932471	-0.280176	-1.05067	0.162458	-0.0226942	0.219579	0.475	0.6	0.325	-0.353948	0.137446	-0.860642
31	1	1297	0.59	0.628328	24.1947	0.484861	Kenya	35.1078	-1.47369	1510	0.732703	0.718524	0.609091	0.5625	in	1	0.691667	-0.58497	0.682031	0.331619	-0.0209243	1.48791	1.22549	-1.1005	0.5875	0.61	0.65	0.232908	0.194125	0.575435
32	1	1441	0.516	0.549521	99.6412	0.634353	Uganda	30.9505	-0.620955	260	0.556613	0.558729	0.336364	0.787234	in	0.666667	0.629167	-0.993872	-0.559877	-1.26437	0.809631	1.06489	-0.0226942	-0.0936319	0.325	0.44	0.1	-1.13642	-0.769415	-1.85485
33	1	1975	0.855	0.910543	116.217	0.650605	Slovakia	19.9993	49.1895	738	0.661041	0.448333	0.35	0.88	in	0	0.411364	0.879339	0.176621	-1.18457	0.899929	-0.409256	-2.51905	0.321985	0.3625	0.35	0.325	-0.940804	-1.27952	-0.860642
34	1	2266	0.606	0.645367	2.81779	0.257771	Congo	15.4254	-2.73725	6300	0.875687	0.583247	0.645455	0.238095	in	0.666667	0.563889	-0.496559	1.69045	0.544417	-1.28261	0.623076	-0.0226942	-2.55392	0.6875	0.61	0.65	0.754558	0.194125	0.575435
35	1	2277	0.463	0.493078	22.7084	0.478166	Ethiopia	36.2524	5.5352	2220	0.771281	0.445036	0.413636	0.514286	in	0.333333	0.458333	-1.28673	0.954105	-0.812172	-0.0581242	-0.0913522	-1.27087	-1.31651	0.4125	0.31	0.675	-0.679979	-1.50624	0.685902
36	1	2278	0.463	0.493078	201.532	0.708745	Ethiopia	37.8984	5.99186	514	0.624834	0.600229	0.731818	0.323529	in	0.666667	0.466667	-1.28673	-0.0787381	1.04981	1.22294	-0.0349499	-0.0226942	-2.17115	0.7375	0.66	0.9	1.01538	0.477519	1.68011
37	0	2281	0.463	0.493078	92.366	0.626345	Ethiopia	39.6762	6.92982	2200	0.770375	0.497913	0.804545	0.583333	in	0.333333	0.514583	-1.28673	0.947716	1.47541	0.765144	0.289363	-1.27087	-1.00716	0.8	0.81	0.8	1.34141	1.3277	1.23824
38	1	2574	0.459	0.488818	50.988	0.563593	Guinea	-8.41103	7.62796	175	0.516984	0.620733	0.595455	0.190476	in	1	0.627083	-1.30884	-0.839363	0.251819	0.416496	1.05079	1.22549	-2.76727	0.5375	0.61	0.675	-0.027917	0.194125	0.685902
39	1	3011	0.556	0.592119	24.0328	0.484152	Cameroon	13.8307	8.34518	1979.47	0.759802	0.283825	0.4	0.92	in	0.333333	0.45625	-0.772844	0.873147	-0.891971	-0.0248636	-0.105453	-1.27087	0.501196	0.425	0.4	0.35	-0.614773	-0.99613	-0.750174
40	1	3012	0.556	0.592119	7.74873	0.364608	Cameroon	13.0599	3.1308	5260	0.857628	0.659165	0.459091	0.642857	in	1	0.729167	-0.772844	1.56308	-0.546174	-0.689036	1.74172	1.22549	-0.74048	0.6375	0.46	0.1	0.493733	-0.656057	-1.85485
41	1	3998	0.933	0.99361	0.458977	0.0661112	Sweden	17.994	67.5668	1278	0.716006	0.370918	0.472727	1	in	0.333333	0.440909	1.31034	0.564268	-0.466375	-2.34745	-0.209284	-1.27087	0.859617	0.475	0.52	0.35	-0.353948	-0.315984	-0.750174
42	0	4375	0.855	0.910543	165.974	0.688243	Slovakia	19.044	49.1963	226.3	0.542717	0.552	0.38	0.823529	in	1	0.510606	0.879339	-0.657878	-1.00901	1.10904	0.262444	1.22549	0.0689812	0.4625	0.325	0.325	-0.419154	-1.42122	-0.860642
43	0	4377	0.855	0.910543	55.2204	0.572014	Slovakia	20.3478	48.909	197.63	0.529157	0.789829	0.827273	0.92	in	1	0.698485	0.879339	-0.753511	1.60841	0.463287	1.53406	1.22549	0.501196	0.95	0.66	1	2.12389	0.477519	2.12198
44	1	4487	0.735	0.782748	22.6284	0.477793	Tunisia	9.54502	34.4599	165.12	0.511167	0.254952	0.413636	0.285714	in	0.666667	0.20625	0.216256	-0.880388	-0.812172	-0.0601961	-1.79752	-0.0226942	-2.34058	0.2625	0.53	0.425	-1.46245	-0.259306	-0.418772
45	1	5168	0.404	0.430245	67.2575	0.592841	Chad	14.4565	9.66049	1136	0.704216	0.529778	0.645455	0.617647	in	0.666667	0.476364	-1.61275	0.481118	0.544417	0.578998	0.0306817	-0.0226942	-0.853428	0.6375	0.7	0.525	0.493733	0.704234	0.0230977
46	1	5173	0.592	0.630458	102.719	0.637565	Ghana	-2.59177	5.27765	160	0.508014	0.515351	0.6	0.928571	in	0.333333	0.529167	-0.573919	-0.902625	0.278419	0.82748	0.388067	-1.27087	0.539598	0.65	0.62	0.45	0.558939	0.250804	-0.308305
47	1	7409	0.435	0.463259	7.74964	0.36462	Liberia	-8.50032	5.40515	1803.63	0.75049	0.563778	0.227273	1	in	0.666667	0.442424	-1.44145	0.807473	-1.90276	-0.688967	-0.199029	-0.0226942	0.859617	0.15	0.34	0.1	-2.04931	-1.3362	-1.85485
48	1	7417	0.419	0.446219	22.9459	0.479264	Sierra Leone	-12.0263	9.76958	388.5	0.596813	0.544619	0.322727	0.538462	in	1	0.285417	-1.52986	-0.276357	-1.34417	-0.0520208	-1.2617	1.22549	-1.2082	0.2	0.43	0.3	-1.78849	-0.826094	-0.971109
49	1	9170	0.435	0.463259	16.4933	0.444392	Liberia	-7.48347	5.56198	971.37	0.688544	0.469238	0.66	1	in	0.333333	0.447917	-1.44145	0.370592	0.629536	-0.245768	-0.161855	-1.27087	0.859617	0.633333	0.67	0.675	0.471997	0.534198	0.685902
50	1	9171	0.435	0.463259	19.4574	0.461847	Liberia	-10.827	7.46985	979.75	0.689404	0.386889	0.513636	1	in	0.333333	0.312121	-1.44145	0.376657	-0.226977	-0.148788	-1.08095	-1.27087	0.859617	0.325	0.6	0.675	-1.13642	0.137446	0.685902
51	1	9176	0.435	0.463259	54.6904	0.570996	Liberia	-8.52445	7.5046	135	0.491008	0.429333	0.635	1	in	0.333333	0.475	-1.44145	-1.02257	0.483237	0.457628	0.0214523	-1.27087	0.859617	0.566667	0.7	0.575	0.124231	0.704234	0.244033
52	1	11144	0.865	0.921193	104.438	0.639318	Poland	21.4581	49.5137	194.39	0.527503	0.564653	0.390909	0.861111	in	0.666667	0.560606	0.934596	-0.76518	-0.945171	0.837219	0.600857	-0.0226942	0.237357	0.525	0.35	0.225	-0.0931233	-1.27952	-1.30251
53	0	11147	0.865	0.921193	26.8873	0.496006	Poland	23.1561	51.4507	97.62	0.458557	0.698219	0.622727	0.878049	in	1	0.434091	0.934596	-1.25143	0.411418	0.0409932	-0.255431	1.22549	0.313243	0.6875	0.55	0.675	0.754558	-0.145948	0.685902
54	1	11151	0.811	0.863685	23.2	0.480428	Romania	22.4591	44.8971	611.9	0.642285	0.757022	0.718182	1	in	1	0.639583	0.636209	0.0443424	0.970013	-0.0455565	1.1354	1.22549	0.859617	0.7375	0.68	0.775	1.01538	0.590877	1.12777
55	1	12152	0.855	0.910543	61.0403	0.582597	Slovakia	19.5176	48.9479	728	0.659676	0.645333	0.740909	0.833333	in	1	0.433333	0.879339	0.16699	1.10301	0.522084	-0.260559	1.22549	0.112905	0.6875	0.82	0.65	0.754558	1.38438	0.575435
56	1	13652	0.838	0.892439	71.0909	0.598696	Hungary	20.594	48.5017	202	0.531347	0.543678	0.413636	0.8	in	0.333333	0.51	0.785403	-0.738071	-0.812172	0.611524	0.258342	-1.27087	-0.0364369	0.3125	0.48	0.45	-1.20163	-0.5427	-0.308305
57	1	13694	0.606	0.645367	8.71204	0.376984	Congo	12.3372	-4.17873	1372.69	0.72316	0.446322	0.354545	0.333333	in	0.666667	0.290152	-0.496559	0.614727	-1.15797	-0.620278	-1.22965	-0.0226942	-2.12723	0.475	0.31	0.225	-0.353948	-1.50624	-1.30251
58	1	13704	0.463	0.493078	17.2643	0.449217	Ethiopia	34.1288	7.96132	5061	0.853767	0.291857	0.427273	0.942857	in	0.333333	0.164583	-1.28673	1.53585	-0.732372	-0.218957	-2.07953	-1.27087	0.603602	0.2125	0.51	0.65	-1.72328	-0.372663	0.575435
59	1	17368	0.699	0.744409	14.9166	0.43378	South Africa	18.1298	-33.1722	363	0.590018	0.656044	0.686364	0.916667	in	1	0.354545	0.0173306	-0.324284	0.783815	-0.304724	-0.793816	1.22549	0.486261	0.6375	0.74	0.65	0.493733	0.93095	0.575435
60	1	17744	0.735	0.782748	90.7034	0.624427	Tunisia	8.30017	36.5108	26.32	0.327353	0.426924	0.490909	0.909091	in	0.666667	0.489583	0.216256	-2.17677	-0.359976	0.754485	0.120156	-0.0226942	0.45232	0.575	0.49	0.325	0.167702	-0.486021	-0.860642
61	0	18437	0.516	0.549521	242.487	0.728283	Uganda	29.706	-1.02503	327	0.579563	0.773477	0.909091	0.657895	in	0.666667	0.8	-0.993872	-0.398016	2.0872	1.3315	2.22114	-0.0226942	-0.673107	0.85	0.96	0.9	1.60224	2.17788	1.68011
62	1	18438	0.516	0.549521	256.716	0.734306	Uganda	29.9765	0.389001	995	0.69095	0.623676	0.845455	0.515152	in	0.333333	0.725	-0.993872	0.38756	1.71481	1.36496	1.71352	-1.27087	-1.31264	0.85	0.83	0.875	1.60224	1.44106	1.56964
63	1	18776	0.735	0.782748	15.2495	0.436111	Tunisia	11.2421	32.7088	63.47	0.415463	0.27764	0.236364	0.727273	in	0.333333	0.166667	0.216256	-1.55536	-1.84956	-0.291774	-2.06543	-1.27087	-0.362275	0.15	0.36	0.1	-2.04931	-1.22285	-1.85485
64	1	26460	0.592	0.630458	129.515	0.662047	Ghana	-1.34289	5.44972	375	0.593273	0.536319	0.518182	0.5	in	0.333333	0.654167	-0.573919	-0.301324	-0.200377	0.963499	1.2341	-1.27087	-1.38052	0.475	0.62	0.35	-0.353948	0.250804	-0.750174
65	1	28745	0.367	0.390841	13.8201	0.425716	CAR	17.2385	3.87817	6866	0.884299	0.545444	0.5	0	in	1	0.6625	-1.8172	1.75118	-0.306776	-0.349529	1.2905	1.22549	-3.62065	0.675	0.38	0.45	0.689352	-1.10949	-0.308305
66	1	29069	0.459	0.488818	50.318	0.562195	Guinea	-13.2797	12.5877	382	0.595124	0.568762	0.413636	0.982143	in	0.666667	0.691667	-1.30884	-0.288268	-0.812172	0.408735	1.48791	-0.0226942	0.779612	0.5875	0.26	0.45	0.232908	-1.78963	-0.308305
67	1	29376	0.459	0.488818	17.7738	0.452289	Guinea	-11.913	10.1966	130	0.48723	0.505429	0.8	0.8	in	0.333333	0.466667	-1.30884	-1.04921	1.44881	-0.201892	-0.0349499	-1.27087	-0.0364369	0.6875	0.9	0.775	0.754558	1.83781	1.12777
68	1	29421	0.459	0.488818	12.1149	0.411808	Guinea	-10.2924	10.4181	6000	0.870804	0.545974	0.668182	0.431034	in	0.666667	0.64375	-1.30884	1.656	0.677416	-0.426801	1.1636	-0.0226942	-1.6895	0.6875	0.74	0.45	0.754558	0.93095	-0.308305
69	1	31459	0.367	0.390841	5.42267	0.32691	CAR	16.1908	2.97782	730	0.65995	0.703832	0.822727	1	in	1	0.7	-1.8172	0.168927	1.58181	-0.898482	1.54431	1.22549	0.859617	0.7875	0.83	0.875	1.27621	1.44106	1.56964
70	0	32666	0.936	0.996805	111.756	0.646471	Germany	14.2866	50.9146	93.5	0.454241	0.607035	0.704545	0.466667	in	0.666667	0.490909	1.32692	-1.28187	0.890214	0.876958	0.129129	-0.0226942	-1.52986	0.75	0.68	0.675	1.08059	0.590877	0.685902
71	0	40002	0.516	0.549521	189.279	0.70212	Uganda	30.3771	0.422062	766	0.664769	0.760979	0.531818	0.84	in	1	0.660417	-0.993872	0.20291	-0.120578	1.18614	1.2764	1.22549	0.142774	0.375	0.61	0.65	-0.875598	0.194125	0.575435
72	0	40042	0.516	0.549521	157.317	0.682586	Uganda	30.0609	0.824448	220	0.539891	0.555372	0.536364	0.645161	in	0.666667	0.454167	-0.993872	-0.67781	-0.0939778	1.07761	-0.119553	-0.0226942	-0.730156	0.5875	0.44	0.675	0.232908	-0.769415	0.685902
73	0	71213	0.891	0.948882	16.7049	0.445739	Spain	-4.88196	43.1961	636.01	0.646154	0.472624	0.53	0.736842	in	0.333333	0.37803	1.07826	0.0716244	-0.131218	-0.238285	-0.634864	-1.27087	-0.319401	0.4125	0.5875	0.65	-0.679979	0.0665976	0.575435
74	0	83231	0.901	0.959531	49.8359	0.561179	France	6.2892	44.822	1412.46	0.726019	0.763974	0.722727	1	in	1	0.599242	1.13352	0.634889	0.996613	0.403086	0.862358	1.22549	0.859617	0.7375	0.69	0.775	1.01538	0.647556	1.12777
75	0	102224	0.936	0.996805	56.983	0.575333	Germany	14.262	53.0563	103.23	0.46415	0.663444	0.709091	0.952381	in	0.666667	0.662879	1.32692	-1.21199	0.916814	0.481725	1.29307	-0.0226942	0.646271	0.7375	0.7	0.675	1.01538	0.704234	0.685902
76	0	103150	0.901	0.959531	35.1664	0.524357	France	6.51669	45.3346	207.68	0.534122	0.588567	0.436364	0.818182	in	0.666667	0.462879	1.13352	-0.718494	-0.679173	0.198508	-0.0605873	-0.0226942	0.0450226	0.45	0.42	0.45	-0.484361	-0.882773	-0.308305
77	0	103151	0.901	0.959531	21.0159	0.469985	France	-0.0309746	42.9056	1289.2	0.716879	0.62073	0.740909	1	in	0.666667	0.601515	1.13352	0.570427	1.10301	-0.103574	0.87774	-0.0226942	0.859617	0.7375	0.82	0.55	1.01538	1.38438	0.133565
78	1	148026	0.855	0.910543	19.7341	0.463339	Slovakia	22.3433	49.0674	298	0.570267	0.559898	0.436364	0.842105	in	0.666667	0.560606	0.879339	-0.463576	-0.679173	-0.140501	0.600857	-0.0226942	0.152206	0.425	0.49	0.325	-0.614773	-0.486021	-0.860642
79	0	148534	0.936	0.996805	102.839	0.637689	Germany	10.4492	51.0713	75.13	0.432345	0.53981	0.840909	1	in	0.333333	0.32197	1.32692	-1.4363	1.68821	0.828165	-1.0143	-1.27087	0.859617	0.95	0.69	1	2.12389	0.647556	2.12198
80	0	169111	0.939	1	50.0564	0.561645	Austria	15.8823	48.8413	13.3	0.25903	0.721301	0.804545	0.633333	in	0.666667	0.52803	1.3435	-2.65863	1.47541	0.405677	0.380375	-0.0226942	-0.783149	0.7875	0.83	0.775	1.27621	1.44106	1.12777
81	0	174775	0.939	1	17.3758	0.449897	Austria	14.6354	47.5626	110	0.470508	0.586556	0.75	0.88	in	0.666667	0.388636	1.3435	-1.16714	1.15621	-0.215179	-0.56308	-0.0226942	0.321985	0.85	0.69	0.7	1.60224	0.647556	0.79637
82	0	178325	0.838	0.892439	417.985	0.78579	Hungary	18.943	47.9423	606.75	0.641439	0.270222	0.34	0.851852	in	0.333333	0.238636	0.785403	0.0383757	-1.24309	1.651	-1.57832	-1.27087	0.195873	0.375	0.38	0	-0.875598	-1.10949	-2.29672
83	1	196014	0.891	0.948882	8.0299	0.368372	Spain	0.939211	42.5694	141	0.495361	0.618	0.615	1	in	0.666667	0.554167	1.07826	-0.991868	0.366198	-0.668121	0.557273	-0.0226942	0.859617	0.675	0.6875	0.35	0.689352	0.633386	-0.750174
84	0	300408	0.699	0.744409	909.055	0.867849	South Africa	18.4287	-34.264	243	0.549844	0.503146	0.490909	1	in	0.666667	0.379583	0.0173306	-0.607614	-0.359976	2.1069	-0.624353	-0.0226942	0.859617	0.425	0.56	0.45	-0.614773	-0.0892692	-0.308305
85	1	301850	0.702	0.747604	4.59486	0.309415	Gabon	10.9497	-3.81144	965	0.687886	0.619363	0.668182	0.896552	in	0.666667	0.533333	0.0339077	0.365948	0.677416	-0.995682	0.416268	-0.0226942	0.396141	0.525	0.88	0.425	-0.0931233	1.72445	-0.418772
86	0	303691	0.647	0.689031	1.67609	0.202905	Namibia	15.9051	-27.4104	21812	1	0.349495	0.354545	0.666667	in	0.333333	0.28125	-0.270006	2.56718	-1.15797	-1.58744	-1.2899	-1.27087	-0.633806	0.2	0.5	0.3	-1.78849	-0.429342	-0.971109
87	1	303873	0.702	0.747604	2.2155	0.232373	Gabon	12.6334	0.087218	2967	0.800314	0.578682	0.272727	0.111111	in	1	0.222917	0.0339077	1.15886	-1.63676	-1.42371	-1.68471	1.22549	-3.12285	0.275	0.23	0.375	-1.39725	-1.95967	-0.639707
88	1	303877	0.702	0.747604	2.69725	0.253153	Gabon	10.4151	-2.45525	4458	0.841068	0.637821	0.609091	0.869565	in	1	0.379167	0.0339077	1.44629	0.331619	-1.30826	-0.627173	1.22549	0.275234	0.475	0.7	0.65	-0.353948	0.704234	0.575435
89	0	303880	0.702	0.747604	2.72554	0.254255	Gabon	11.1118	-1.29894	1060	0.697285	0.581095	0.822727	1	in	0.666667	0.5125	0.0339077	0.432234	1.58181	-1.30214	0.275262	-0.0226942	0.859617	0.8875	0.75	0.875	1.79786	0.987629	1.56964
90	1	308624	0.556	0.592119	4.60445	0.309635	Cameroon	14.991	2.66386	2361	0.777445	0.367684	0.368182	0.666667	in	0.333333	0.36875	-0.772844	0.997576	-1.07817	-0.994459	-0.697676	-1.27087	-0.633806	0.35	0.26	0.675	-1.00601	-1.78963	0.685902
91	0	344524	0.888	0.945687	96.6092	0.631089	Czech republic	15.6435	50.7065	363	0.590018	0.771404	0.681818	0.736111	in	1	0.625455	1.06169	-0.324284	0.757215	0.791498	1.03977	1.22549	-0.322676	0.6125	0.84	0.425	0.36332	1.49774	-0.418772
92	0	344525	0.888	0.945687	111.756	0.646471	Czech republic	14.371	50.8837	79	0.437373	0.678379	0.640909	1	in	1	0.461364	1.06169	-1.40084	0.517817	0.876958	-0.0708423	1.22549	0.859617	0.7375	0.55	0.675	1.01538	-0.145948	0.685902
93	0	344526	0.888	0.945687	78.1086	0.608638	Czech republic	15.9193	48.8545	62	0.413118	0.672301	0.481818	0.956522	in	1	0.592424	1.06169	-1.5719	-0.413175	0.666764	0.816211	1.22549	0.664823	0.3625	0.6	0.425	-0.940804	0.137446	-0.418772
94	0	344527	0.888	0.945687	37.2425	0.530415	Czech republic	13.6026	48.9857	686	0.653727	0.652733	0.463636	0.868421	in	0.666667	0.603788	1.06169	0.12504	-0.519574	0.232166	0.893123	-0.0226942	0.270108	0.3625	0.56	0.425	-0.940804	-0.0892692	-0.418772
95	0	349125	0.891	0.948882	6.19355	0.340948	Spain	-4.49556	39.4026	409.07	0.601978	0.541667	0.609091	0.941176	in	0.333333	0.3775	1.07826	-0.239934	0.331619	-0.820487	-0.638454	-1.27087	0.596072	0.475	0.65	0.775	-0.353948	0.42084	1.12777
96	0	389011	0.891	0.948882	152.996	0.679644	Spain	-3.20675	37.0724	858.83	0.676219	0.709224	0.763636	0.857143	in	1	0.49	1.07826	0.283663	1.23601	1.06126	0.122976	1.22549	0.219579	0.6875	0.86	0.675	0.754558	1.6111	0.685902
97	1	389012	0.891	0.948882	86.8251	0.619812	Spain	-6.40469	36.9898	542.52	0.630239	0.540795	0.481818	0.391304	in	1	0.334091	1.07826	-0.0406152	-0.413175	0.728843	-0.932258	1.22549	-1.8675	0.3125	0.64	0.425	-1.20163	0.364161	-0.418772
98	1	9999999	0.699	0.744409	8.37078	0.372763	South Africa	25.4709	-33.3115	1642	0.741092	0.573333	0.368182	0.9375	in	0.666667	0.34697	0.0173306	0.741194	-1.07817	-0.643726	-0.845091	-0.0226942	0.5796	0.4625	0.34	0.25	-0.419154	-1.3362	-1.19204
99	0	555531207	0.811	0.863685	23.1126	0.480029	Romania	24.3049	45.317	167.21	0.512426	0.732531	0.627273	0.979592	in	1	0.561364	0.636209	-0.871509	0.438018	-0.0477733	0.605984	1.22549	0.768183	0.5875	0.6	0.775	0.232908	0.137446	1.12777
100	0	555531377	0.811	0.863685	26.8069	0.495689	Romania	22.8051	45.3303	381.15	0.594901	0.450134	0.5	0.892857	in	0.666667	0.337121	0.636209	-0.289841	-0.306776	0.0392357	-0.911748	-0.0226942	0.379588	0.6375	0.4	0.475	0.493733	-0.99613	-0.197837
101	0	555531386	0.811	0.863685	27.6385	0.498916	Romania	21.9734	45.1426	362.19	0.589794	0.594243	0.368182	1	in	1	0.398485	0.636209	-0.325861	-1.07817	0.0571625	-0.496423	1.22549	0.859617	0.2625	0.47	0.325	-1.46245	-0.599379	-0.860642
102	0	555539806	0.838	0.892439	86.5578	0.619486	Hungary	17.7529	46.8596	593.7	0.639263	0.464342	0.486364	0.933333	in	0.666667	0.295455	0.785403	0.0230262	-0.386575	0.727034	-1.19376	-0.0226942	0.560933	0.475	0.51	0.45	-0.353948	-0.372663	-0.308305
103	1	555540945	0.811	0.863685	29.737	0.506645	Romania	21.8246	44.9456	367	0.591115	0.777503	0.781818	0.930233	in	1	0.608333	0.636209	-0.316548	1.34241	0.100104	0.923888	1.22549	0.54704	0.7875	0.78	0.775	1.27621	1.15767	1.12777
104	0	555542335	0.419	0.446219	47.6766	0.5565	Sierra Leone	-10.8703	7.65165	710.7	0.657268	0.734612	0.777273	0.764706	in	1	0.729167	-1.52986	0.150011	1.31581	0.377094	1.74172	1.22549	-0.194564	0.7	0.79	0.9	0.819764	1.21434	1.68011
105	1	555543018	0.647	0.689031	11.3819	0.405217	Namibia	14.2811	-21.8329	8176	0.901778	0.636372	0.745455	1	in	0.666667	0.477083	-0.270006	1.87446	1.12961	-0.463419	0.0355528	-0.0226942	0.859617	0.7875	0.7	0.775	1.27621	0.704234	1.12777
106	1	555547993	0.556	0.592119	5.67983	0.331803	Cameroon	11.7225	5.15856	975	0.688918	0.324636	0.3	0.377778	in	0.333333	0.183333	-0.772844	0.373226	-1.47717	-0.871294	-1.95263	-1.27087	-1.92811	0.133333	0.4	0.4	-2.13625	-0.99613	-0.529239
107	1	555547994	0.556	0.592119	240.829	0.727559	Cameroon	9.13879	4.22637	581.23	0.637138	0.566461	0.827273	1	in	0.666667	0.708333	-0.772844	0.00804047	1.60841	1.32747	1.60071	-0.0226942	0.859617	0.7375	0.92	0.775	1.01538	1.95117	1.12777
108	1	555558302	0.404	0.430245	40.093	0.538204	Chad	14.7666	8.96676	750	0.662656	0.513333	0.45	0.931818	in	0.666667	0.625	-1.61275	0.188008	-0.599374	0.27544	1.03669	-0.0226942	0.554144	0.425	0.43	0.55	-0.614773	-0.826094	0.133565
109	1	555624261	0.735	0.782748	62.0658	0.584357	Tunisia	8.9373	34.3857	52.32	0.396125	0.26596	0.486364	1	in	0	0.220833	0.216256	-1.69174	-0.386575	0.53186	-1.69882	-2.51905	0.859617	0.5875	0.47	0.325	0.232908	-0.599379	-0.860642
