# Supplementary material for: Analysis of differences and commonalities in wildlife hunting across the Africa-Europe South-North gradient
Source: PLoS Biol. 2022 Aug 30;20(8):e3001707. doi: 10.1371/journal.pbio.3001707 (PMC9426919; doi:10.1371/journal.pbio.3001707)
Supplement: S9 Data — (XLSX) [file pbio.3001707.s011.xlsx]

## Sheet: plot_data_HDI_community_threat_
	Poaching_threat	WDPA_ID	HDI_2017	st_HDI_2017	PopDens2015	st_lg_PopDens2015	Country	long	lat	size	st_lg_size	ProtectionEffort_soceco3_index	CommAttitudeCulture_index	Abundance_Mean	in_out	Protection_3_interv	CommunityIntervention_index	z_st_HDI_2017	z_st_lg_size	z_CommAttitudeCulture_index	z_st_lg_PopDens2015	z_CommunityIntervention_index	z_Protection_3_interv	z_Abundance_Mean	Attitude_index	Culture_index	Trust_index	z_Attitude_index	z_Culture_index	z_Trust_index
1	1	606	0.556	0.592119	21.0921	0.470367	Cameroon	14.659	8.62987	2113.82	0.766375	0.539828	0.354545	0.95	out	1	0.316667	-0.757998	0.847418	-1.1281	-0.013725	-1.09933	1.21557	0.627168	0.3	0.4	0.35	-1.2738	-0.92774	-0.758978
2	0	641	0.404	0.430245	5.81599	0.334305	Chad	19.6681	10.8225	3061	0.803436	0.609336	0.745455	0.75	out	0.666667	0.55625	-1.59528	1.10439	1.16492	-0.787706	0.549364	-0.0124038	-0.240293	0.7375	0.78	0.675	1.02131	1.22303	0.694601
3	1	642	0.404	0.430245	21.7536	0.473629	Chad	18.0177	9.41058	957	0.687053	0.623778	0.763636	1	out	0.666667	0.592424	-1.59528	0.297409	1.27157	0.00482784	0.798296	-0.0124038	0.844033	0.725	0.75	0.875	0.95574	1.05323	1.58911
4	1	643	0.606	0.645367	3.07194	0.266891	Congo	14.9184	0.97929	13546	0.952316	0.665172	0.445455	0.586207	out	1	0.570833	-0.482575	2.13671	-0.594836	-1.17119	0.649719	1.21557	-0.950713	0.375	0.46	0.55	-0.880351	-0.588145	0.135532
5	1	660	0.901	0.959531	10.7477	0.399161	France	3.64936	44.2678	2792.68	0.794253	0.692816	0.627273	0.863636	out	0.666667	0.634848	1.14242	1.04072	0.471683	-0.418778	1.09024	-0.0124038	0.252582	0.6875	0.56	0.675	0.759016	-0.0221537	0.694601
6	1	667	0.936	0.996805	50.4394	0.56245	Germany	13.3973	48.9889	242.17	0.549502	0.748601	0.654545	1	out	1	0.504545	1.33522	-0.656347	0.631661	0.510084	0.19356	1.21557	0.844033	0.725	0.64	0.55	0.95574	0.430639	0.135532
7	1	670	0.592	0.630458	30.6974	0.510002	Ghana	-0.222056	7.4284	3743	0.82357	0.366749	0.386364	0.923077	out	0.333333	0.33125	-0.559693	1.244	-0.941454	0.211738	-0.99897	-1.24038	0.510394	0.3375	0.4	0.45	-1.07707	-0.92774	-0.311723
8	1	671	0.592	0.630458	21.5759	0.472762	Ghana	-2.38478	8.46213	1820	0.751394	0.412128	0.295455	0.8125	out	0.333333	0.260417	-0.559693	0.743544	-1.47471	-0.000100114	-1.48641	-1.24038	0.0307886	0.425	0.22	0.225	-0.618052	-1.94652	-1.31805
9	0	672	0.592	0.630458	61.7928	0.583891	Ghana	-3.08257	6.49	563	0.633948	0.611462	0.754545	1	out	0.666667	0.452083	-0.559693	-0.0708083	1.21825	0.632052	-0.167458	-0.0124038	0.844033	0.7875	0.83	0.5	1.28361	1.50602	-0.0880957
10	0	752	0.59	0.628328	11.8116	0.409131	Kenya	38.7687	-2.77527	13747	0.953791	0.649333	0.404545	1	out	0.666667	0.552083	-0.57071	2.14693	-0.834803	-0.362067	0.520691	-0.0124038	0.844033	0.375	0.49	0.25	-0.880351	-0.418348	-1.20623
11	0	848	0.865	0.921193	86.29	0.619159	Poland	19.9602	49.2482	211.64	0.536013	0.645527	0.295455	1	out	0.666667	0.586364	0.944118	-0.749875	-1.47471	0.832669	0.75659	-0.0124038	0.844033	0.275	0.39	0.1	-1.40495	-0.984339	-1.87712
12	0	850	0.865	0.921193	92.3058	0.626277	Poland	20.9631	50.8835	76.26	0.433839	0.676091	0.631818	0.9	out	1	0.533333	0.944118	-1.45833	0.498346	0.873158	0.391663	1.21557	0.410303	0.6875	0.57	0.675	0.759016	0.0344454	0.694601
13	1	851	0.865	0.921193	21.078	0.470297	Poland	22.633	49.1123	292.09	0.568262	0.614522	0.45	0.875	out	1	0.432576	0.944118	-0.526265	-0.568173	-0.0141271	-0.301699	1.21557	0.30187	0.475	0.43	0.45	-0.355754	-0.757943	-0.311723
14	1	854	0.865	0.921193	14.911	0.43374	Poland	23.869	52.7662	105	0.465852	0.647521	0.531818	1	out	1	0.453788	0.944118	-1.23636	-0.0882392	-0.222077	-0.155728	1.21557	0.844033	0.525	0.53	0.55	-0.093455	-0.191951	0.135532
15	1	876	0.699	0.744409	0.292067	0.0183716	South Africa	22.2886	-32.2514	831	0.672921	0.493995	0.713636	0.916667	out	0.666667	0.310606	0.0297123	0.199425	0.97828	-2.58488	-1.14103	-0.0124038	0.482591	0.6375	0.75	0.775	0.496717	1.05323	1.14186
16	1	877	0.699	0.744409	0.692755	0.10959	South Africa	25.4547	-32.1965	284	0.565451	0.520345	0.804545	0.944444	out	0.666667	0.302083	0.0297123	-0.545759	1.51154	-2.06599	-1.19968	-0.0124038	0.603072	0.7875	0.83	0.775	1.28361	1.50602	1.14186
17	1	881	0.699	0.744409	52.6258	0.566932	South Africa	23.0238	-33.902	1570	0.736604	0.522344	0.363636	1	out	1	0.347727	0.0297123	0.640989	-1.07477	0.535578	-0.885582	1.21557	0.844033	0.3	0.48	0.2	-1.2738	-0.474947	-1.42986
18	1	905	0.933	0.99361	0.444675	0.0627677	Sweden	16.7219	67.41	1998	0.760735	0.372325	0.472727	0.909091	out	0.333333	0.440909	1.31869	0.808307	-0.434858	-2.33234	-0.244353	-1.24038	0.449733	0.475	0.52	0.35	-0.355754	-0.24855	-0.758978
19	1	906	0.933	0.99361	0.290099	0.0176574	Sweden	17.6691	67.2883	1984	0.760031	0.438992	0.472727	0.9	out	0.666667	0.440909	1.31869	0.803427	-0.434858	-2.58894	-0.244353	-0.0124038	0.410303	0.475	0.52	0.35	-0.355754	-0.24855	-0.758978
20	1	907	0.933	0.99361	0.601877	0.0947384	Sweden	20.1973	66.9163	511	0.624248	0.370918	0.472727	1	out	0.333333	0.440909	1.31869	-0.13807	-0.434858	-2.15047	-0.244353	-1.24038	0.844033	0.475	0.52	0.35	-0.355754	-0.24855	-0.758978
21	1	908	0.933	0.99361	0.245435	0	Sweden	16.7683	66.3543	153.4	0.503798	0.360311	0.472727	1	out	0.333333	0.440909	1.31869	-0.97325	-0.434858	-2.68939	-0.244353	-1.24038	0.844033	0.475	0.52	0.35	-0.355754	-0.24855	-0.758978
22	1	909	0.933	0.99361	2.76434	0.255748	Sweden	18.6807	68.3243	77	0.434806	0.446134	0.472727	0.875	out	0.666667	0.440909	1.31869	-1.45163	-0.434858	-1.23458	-0.244353	-0.0124038	0.30187	0.475	0.52	0.35	-0.355754	-0.24855	-0.758978
23	1	941	0.735	0.782748	169.551	0.690495	Tunisia	9.65858	37.1494	126	0.484102	0.385168	0.386364	0.785714	out	0.666667	0.3625	0.228017	-1.10982	-0.941454	1.23846	-0.783924	-0.0124038	-0.0853892	0.4125	0.39	0.325	-0.683627	-0.984339	-0.870792
24	1	957	0.516	0.549521	148.103	0.676211	Uganda	29.9776	-0.176965	2056	0.763599	0.634647	0.572727	0.804348	out	0.333333	0.677083	-0.978337	0.828168	0.151728	1.15721	1.38088	-1.24038	-0.00456988	0.5875	0.57	0.55	0.234418	0.0344454	0.135532
25	1	1242	0.556	0.592119	25.7403	0.491401	Cameroon	10.3465	2.50155	2609.44	0.78746	0.531069	0.377273	0.571429	out	1	0.372917	-0.757998	0.993615	-0.99478	0.105927	-0.712242	1.21557	-1.01481	0.3625	0.5	0.1	-0.945926	-0.361749	-1.87712
26	1	1245	0.556	0.592119	4.18383	0.299518	Cameroon	15.8493	2.30084	2153	0.768213	0.533234	0.504545	0.857143	out	0.666667	0.495833	-0.757998	0.860165	-0.248217	-0.985594	0.133607	-0.0124038	0.224418	0.475	0.6	0.325	-0.355754	0.204243	-0.870792
27	1	1297	0.59	0.628328	24.1947	0.484861	Kenya	35.1078	-1.47369	1510	0.732703	0.718524	0.609091	0.5625	out	1	0.691667	-0.57071	0.613944	0.365031	0.0687239	1.48123	1.21557	-1.05354	0.5875	0.61	0.65	0.234418	0.260842	0.582787
28	1	1441	0.516	0.549521	99.6412	0.634353	Uganda	30.9505	-0.620955	260	0.556613	0.558729	0.336364	0.787234	out	0.666667	0.629167	-0.978337	-0.60704	-1.23475	0.919099	1.05114	-0.0124038	-0.0787975	0.325	0.44	0.1	-1.14265	-0.701343	-1.87712
29	1	1975	0.855	0.910543	116.217	0.650605	Slovakia	19.9993	49.1895	738	0.661041	0.448333	0.35	0.88	out	0	0.411364	0.889033	0.11705	-1.15476	1.01155	-0.447669	-2.46836	0.323557	0.3625	0.35	0.325	-0.945926	-1.21074	-0.870792
30	1	2266	0.606	0.645367	2.81779	0.257771	Congo	15.4254	-2.73725	6300	0.875687	0.583247	0.645455	0.238095	out	0.666667	0.563889	-0.482575	1.60537	0.578335	-1.22307	0.601931	-0.0124038	-2.46058	0.6875	0.61	0.65	0.759016	0.260842	0.582787
31	1	2277	0.463	0.493078	22.7084	0.478166	Ethiopia	36.2524	5.5352	2220	0.771281	0.445036	0.413636	0.514286	out	0.333333	0.458333	-1.27029	0.881434	-0.781477	0.0306362	-0.124448	-1.24038	-1.26266	0.4125	0.31	0.675	-0.683627	-1.43713	0.694601
32	1	2278	0.463	0.493078	201.532	0.708745	Ethiopia	37.8984	5.99186	514	0.624834	0.600229	0.731818	0.323529	out	0.666667	0.466667	-1.27029	-0.134007	1.08493	1.34227	-0.0671025	-0.0124038	-2.09003	0.7375	0.66	0.9	1.02131	0.543838	1.70092
33	0	2281	0.463	0.493078	92.366	0.626345	Ethiopia	39.6762	6.92982	2200	0.770375	0.497913	0.804545	0.583333	out	0.333333	0.514583	-1.27029	0.875153	1.51154	0.87355	0.262635	-1.24038	-0.963177	0.8	0.81	0.8	1.34919	1.39282	1.25367
34	1	2574	0.459	0.488818	50.988	0.563593	Guinea	-8.41103	7.62796	175	0.516984	0.620733	0.595455	0.190476	out	1	0.627083	-1.29232	-0.881817	0.285042	0.516583	1.0368	1.21557	-2.66712	0.5375	0.61	0.675	-0.0278804	0.260842	0.694601
35	1	3011	0.556	0.592119	24.0328	0.484152	Cameroon	13.8307	8.34518	1979.47	0.759802	0.283825	0.4	0.92	out	0.333333	0.45625	-0.757998	0.80184	-0.861465	0.0646905	-0.138785	-1.24038	0.497049	0.425	0.4	0.35	-0.618052	-0.92774	-0.758978
36	1	3012	0.556	0.592119	7.74873	0.364608	Cameroon	13.0599	3.1308	5260	0.857628	0.659165	0.459091	0.642857	out	1	0.729167	-0.757998	1.48015	-0.514847	-0.615331	1.73929	1.21557	-0.705004	0.6375	0.46	0.1	0.496717	-0.588145	-1.87712
37	1	3998	0.933	0.99361	0.458977	0.0661112	Sweden	17.994	67.5668	1278	0.716006	0.370918	0.472727	1	out	0.333333	0.440909	1.31869	0.498165	-0.434858	-2.31332	-0.244353	-1.24038	0.844033	0.475	0.52	0.35	-0.355754	-0.24855	-0.758978
38	1	4375	0.855	0.910543	165.974	0.688243	Slovakia	19.044	49.1963	226.3	0.542717	0.552	0.38	0.823529	out	1	0.510606	0.889033	-0.70339	-0.978783	1.22565	0.235266	1.21557	0.0786265	0.4625	0.325	0.325	-0.421328	-1.35223	-0.870792
39	1	4377	0.855	0.910543	55.2204	0.572014	Slovakia	20.3478	48.909	197.63	0.529157	0.789829	0.827273	0.92	out	1	0.698485	0.889033	-0.797411	1.64485	0.56449	1.52815	1.21557	0.497049	0.95	0.66	1	2.13608	0.543838	2.14818
40	1	4487	0.735	0.782748	22.6284	0.477793	Tunisia	9.54502	34.4599	165.12	0.511167	0.254952	0.413636	0.285714	out	0.666667	0.20625	0.228017	-0.922151	-0.781477	0.0285149	-1.85916	-0.0124038	-2.25404	0.2625	0.53	0.425	-1.47052	-0.191951	-0.423537
41	1	5168	0.404	0.430245	67.2575	0.592841	Chad	14.4565	9.66049	1136	0.704216	0.529778	0.645455	0.617647	out	0.666667	0.476364	-1.59528	0.416416	0.578335	0.682963	-0.000373002	-0.0124038	-0.814348	0.6375	0.7	0.525	0.496717	0.770234	0.0237181
42	1	5173	0.592	0.630458	102.719	0.637565	Ghana	-2.59177	5.27765	160	0.508014	0.515351	0.6	0.928571	out	0.333333	0.529167	-0.559693	-0.944013	0.311705	0.937374	0.36299	-1.24038	0.534226	0.65	0.62	0.45	0.562292	0.317441	-0.311723
43	1	7409	0.435	0.463259	7.74964	0.36462	Liberia	-8.50032	5.40515	1803.63	0.75049	0.563778	0.227273	1	out	0.666667	0.442424	-1.42452	0.737273	-1.87466	-0.615261	-0.233926	-0.0124038	0.844033	0.15	0.34	0.1	-2.06069	-1.26733	-1.87712
44	1	9170	0.435	0.463259	16.4933	0.444392	Liberia	-7.48347	5.56198	971.37	0.688544	0.469238	0.66	1	out	0.333333	0.447917	-1.42452	0.307753	0.663657	-0.161485	-0.19613	-1.24038	0.844033	0.633333	0.67	0.675	0.474859	0.600437	0.694601
45	1	9171	0.435	0.463259	19.4574	0.461847	Liberia	-10.827	7.46985	979.75	0.689404	0.386889	0.513636	1	out	0.333333	0.312121	-1.42452	0.313715	-0.194891	-0.0621913	-1.1306	-1.24038	0.844033	0.325	0.6	0.675	-1.14265	0.204243	0.694601
46	1	9176	0.435	0.463259	54.6904	0.570996	Liberia	-8.52445	7.5046	135	0.491008	0.429333	0.635	1	out	0.333333	0.475	-1.42452	-1.06193	0.51701	0.558696	-0.00975684	-1.24038	0.844033	0.566667	0.7	0.575	0.125127	0.770234	0.247346
47	1	11144	0.865	0.921193	104.438	0.639318	Poland	21.4581	49.5137	194.39	0.527503	0.564653	0.390909	0.861111	out	0.666667	0.560606	0.944118	-0.808884	-0.914791	0.947345	0.57934	-0.0124038	0.24163	0.525	0.35	0.225	-0.093455	-1.21074	-1.31805
48	0	11147	0.865	0.921193	26.8873	0.496006	Poland	23.1561	51.4507	97.62	0.458557	0.698219	0.622727	0.878049	out	1	0.434091	0.944118	-1.28694	0.44502	0.132119	-0.291272	1.21557	0.315093	0.6875	0.55	0.675	0.759016	-0.0787528	0.694601
49	0	11151	0.811	0.863685	23.2	0.480428	Romania	22.4591	44.8971	611.9	0.642285	0.757022	0.718182	1	out	1	0.639583	0.64666	-0.0130004	1.00494	0.0435039	1.12282	1.21557	0.844033	0.7375	0.68	0.775	1.02131	0.657036	1.14186
50	1	12152	0.855	0.910543	61.0403	0.582597	Slovakia	19.5176	48.9479	728	0.659676	0.645333	0.740909	0.833333	out	1	0.433333	0.889033	0.107581	1.13826	0.62469	-0.296485	1.21557	0.121149	0.6875	0.82	0.65	0.759016	1.44942	0.582787
51	1	13694	0.606	0.645367	8.71204	0.376984	Congo	12.3372	-4.17873	1372.69	0.72316	0.446322	0.354545	0.333333	out	0.666667	0.290152	-0.482575	0.547774	-1.1281	-0.544933	-1.28179	-0.0124038	-2.0475	0.475	0.31	0.225	-0.355754	-1.43713	-1.31805
52	1	13704	0.463	0.493078	17.2643	0.449217	Ethiopia	34.1288	7.96132	5061	0.853767	0.291857	0.427273	0.942857	out	0.333333	0.164583	-1.27029	1.45338	-0.701488	-0.134035	-2.14588	-1.24038	0.596187	0.2125	0.51	0.65	-1.73282	-0.305149	0.582787
53	0	17368	0.699	0.744409	14.9166	0.43378	South Africa	18.1298	-33.1722	363	0.590018	0.656044	0.686364	0.916667	out	1	0.354545	0.0297123	-0.375417	0.818302	-0.221848	-0.838663	1.21557	0.482591	0.6375	0.74	0.65	0.496717	0.996631	0.582787
54	1	17744	0.735	0.782748	90.7034	0.624427	Tunisia	8.30017	36.5108	26.32	0.327353	0.426924	0.490909	0.909091	out	0.666667	0.489583	0.228017	-2.19669	-0.328206	0.862637	0.0905981	-0.0124038	0.449733	0.575	0.49	0.325	0.168844	-0.418348	-0.870792
55	0	18437	0.516	0.549521	242.487	0.728283	Uganda	29.706	-1.02503	327	0.579563	0.773477	0.909091	0.657895	out	0.666667	0.8	-0.978337	-0.447906	2.12479	1.45342	2.22673	-0.0124038	-0.639781	0.85	0.96	0.9	1.61149	2.24181	1.70092
56	1	18438	0.516	0.549521	256.716	0.734306	Uganda	29.9765	0.389001	995	0.69095	0.623676	0.845455	0.515152	out	0.333333	0.725	-0.978337	0.324435	1.75151	1.48768	1.71061	-1.24038	-1.2589	0.85	0.83	0.875	1.61149	1.50602	1.58911
57	1	18776	0.735	0.782748	15.2495	0.436111	Tunisia	11.2421	32.7088	63.47	0.415463	0.27764	0.236364	0.727273	out	0.333333	0.166667	0.228017	-1.58575	-1.82133	-0.20859	-2.13155	-1.24038	-0.338868	0.15	0.36	0.1	-2.06069	-1.15414	-1.87712
58	1	26460	0.592	0.630458	129.515	0.662047	Ghana	-1.34289	5.44972	375	0.593273	0.536319	0.518182	0.5	out	0.333333	0.654167	-0.559693	-0.352843	-0.168228	1.07664	1.22318	-1.24038	-1.32462	0.475	0.62	0.35	-0.355754	0.317441	-0.758978
59	1	28745	0.367	0.390841	13.8201	0.425716	CAR	17.2385	3.87817	6866	0.884299	0.545444	0.5	0	out	1	0.6625	-1.7991	1.66508	-0.27488	-0.267722	1.28052	1.21557	-3.49327	0.675	0.38	0.45	0.693441	-1.04094	-0.311723
60	1	29069	0.459	0.488818	50.318	0.562195	Guinea	-13.2797	12.5877	382	0.595124	0.568762	0.413636	0.982143	out	0.666667	0.691667	-1.29232	-0.340007	-0.781477	0.508636	1.48123	-0.0124038	0.766581	0.5875	0.26	0.45	0.234418	-1.72013	-0.311723
61	1	29376	0.459	0.488818	17.7738	0.452289	Guinea	-11.913	10.1966	130	0.48723	0.505429	0.8	0.8	out	0.333333	0.466667	-1.29232	-1.08813	1.48488	-0.116563	-0.0671025	-1.24038	-0.0234277	0.6875	0.9	0.775	0.759016	1.90222	1.14186
62	1	29421	0.459	0.488818	12.1149	0.411808	Guinea	-10.2924	10.4181	6000	0.870804	0.545974	0.668182	0.431034	out	0.666667	0.64375	-1.29232	1.57151	0.71165	-0.346838	1.15149	-0.0124038	-1.62374	0.6875	0.74	0.45	0.759016	0.996631	-0.311723
63	1	31459	0.367	0.390841	5.42267	0.32691	CAR	16.1908	2.97782	730	0.65995	0.703832	0.822727	1	out	1	0.7	-1.7991	0.109485	1.61819	-0.829775	1.53858	1.21557	0.844033	0.7875	0.83	0.875	1.28361	1.50602	1.58911
64	0	32666	0.936	0.996805	111.756	0.646471	Germany	14.2866	50.9146	93.5	0.454241	0.607035	0.704545	0.466667	out	0.666667	0.490909	1.33522	-1.31687	0.924954	0.988033	0.0997213	-0.0124038	-1.4692	0.75	0.68	0.675	1.08689	0.657036	0.694601
65	0	40002	0.516	0.549521	189.279	0.70212	Uganda	30.3771	0.422062	766	0.664769	0.760979	0.531818	0.84	out	1	0.660417	-0.978337	0.142895	-0.0882392	1.30459	1.26618	1.21557	0.150064	0.375	0.61	0.65	-0.880351	0.260842	0.582787
66	0	40042	0.516	0.549521	157.317	0.682586	Uganda	30.0609	0.824448	220	0.539891	0.555372	0.536364	0.645161	out	0.666667	0.454167	-0.978337	-0.722986	-0.0615762	1.19347	-0.153121	-0.0124038	-0.69501	0.5875	0.44	0.675	0.234418	-0.701343	0.694601
67	1	67728	0.811	0.863685	35.1865	0.524417	Romania	29.2441	44.993	3446	0.815295	0.591122	0.454545	1	out	1	0.457576	0.64666	1.18662	-0.54151	0.293736	-0.129661	1.21557	0.844033	0.4125	0.49	0.45	-0.683627	-0.418348	-0.311723
68	0	71213	0.891	0.948882	16.7049	0.445739	Spain	-4.88196	43.1961	636.01	0.646154	0.472624	0.53	0.736842	out	0.333333	0.37803	1.08734	0.013822	-0.0989044	-0.153824	-0.677052	-1.24038	-0.297363	0.4125	0.5875	0.65	-0.683627	0.133494	0.582787
69	0	83231	0.901	0.959531	49.8359	0.561179	France	6.2892	44.822	1412.46	0.726019	0.763974	0.722727	1	out	1	0.599242	1.14242	0.567597	1.03161	0.502853	0.845215	1.21557	0.844033	0.7375	0.69	0.775	1.02131	0.713635	1.14186
70	0	102224	0.936	0.996805	56.983	0.575333	Germany	14.262	53.0563	103.23	0.46415	0.663444	0.709091	0.952381	out	0.666667	0.662879	1.33522	-1.24816	0.951617	0.583368	1.28313	-0.0124038	0.637495	0.7375	0.7	0.675	1.02131	0.770234	0.694601
71	1	103150	0.901	0.959531	35.1664	0.524357	France	6.51669	45.3346	207.68	0.534122	0.588567	0.436364	0.818182	out	0.666667	0.462879	1.14242	-0.762984	-0.648162	0.293393	-0.0931688	-0.0124038	0.0554323	0.45	0.42	0.45	-0.486903	-0.814542	-0.311723
72	0	103151	0.901	0.959531	21.0159	0.469985	France	-0.0309746	42.9056	1289.2	0.716879	0.62073	0.740909	1	out	0.666667	0.601515	1.14242	0.504221	1.13826	-0.0158978	0.860855	-0.0124038	0.844033	0.7375	0.82	0.55	1.02131	1.44942	0.135532
73	1	148026	0.855	0.910543	19.7341	0.463339	Slovakia	22.3433	49.0674	298	0.570267	0.559898	0.436364	0.842105	out	0.666667	0.560606	0.889033	-0.512362	-0.648162	-0.0537061	0.57934	-0.0124038	0.159196	0.425	0.49	0.325	-0.618052	-0.418348	-0.870792
74	0	148534	0.936	0.996805	102.839	0.637689	Germany	10.4492	51.0713	75.13	0.432345	0.53981	0.840909	1	out	0.333333	0.32197	1.33522	-1.46869	1.72484	0.938075	-1.06283	-1.24038	0.844033	0.95	0.69	1	2.13608	0.713635	2.14818
75	0	169110	0.939	1	1073.64	0.885423	Austria	16.5307	48.1723	93	0.453704	0.591983	0.41	0.869565	out	0.666667	0.441667	1.35174	-1.32059	-0.802807	2.3473	-0.23914	-0.0124038	0.278298	0.5	0.325	0.4	-0.224604	-1.35223	-0.535351
76	0	174775	0.939	1	17.3758	0.449897	Austria	14.6354	47.5626	110	0.470508	0.586556	0.75	0.88	out	0.666667	0.388636	1.35174	-1.20407	1.19158	-0.130166	-0.604067	-0.0124038	0.323557	0.85	0.69	0.7	1.61149	0.713635	0.806414
77	1	301850	0.702	0.747604	4.59486	0.309415	Gabon	10.9497	-3.81144	965	0.687886	0.619363	0.668182	0.896552	out	0.666667	0.533333	0.0462377	0.303186	0.71165	-0.929295	0.391663	-0.0124038	0.395346	0.525	0.88	0.425	-0.093455	1.78902	-0.423537
78	0	303691	0.647	0.689031	1.67609	0.202905	Namibia	15.9051	-27.4104	21812	1	0.349495	0.354545	0.666667	out	0.333333	0.28125	-0.256728	2.46734	-1.1281	-1.53517	-1.34304	-1.24038	-0.601735	0.2	0.5	0.3	-1.7984	-0.361749	-0.982606
79	1	303873	0.702	0.747604	2.2155	0.232373	Gabon	12.6334	0.087218	2967	0.800314	0.578682	0.272727	0.111111	out	1	0.222917	0.0462377	1.08274	-1.60803	-1.36754	-1.74446	1.21557	-3.01135	0.275	0.23	0.375	-1.40495	-1.88993	-0.647165
80	1	303877	0.702	0.747604	2.69725	0.253153	Gabon	10.4151	-2.45525	4458	0.841068	0.637821	0.609091	0.869565	out	1	0.379167	0.0462377	1.36533	0.365031	-1.24934	-0.669232	1.21557	0.278298	0.475	0.7	0.65	-0.355754	0.770234	0.582787
81	0	303880	0.702	0.747604	2.72554	0.254255	Gabon	11.1118	-1.29894	1060	0.697285	0.581095	0.822727	1	out	0.666667	0.5125	0.0462377	0.368356	1.61819	-1.24307	0.248299	-0.0124038	0.844033	0.8875	0.75	0.875	1.80821	1.05323	1.58911
82	1	308624	0.556	0.592119	4.60445	0.309635	Cameroon	14.991	2.66386	2361	0.777445	0.367684	0.368182	0.666667	out	0.333333	0.36875	-0.757998	0.924173	-1.04811	-0.928043	-0.740914	-1.24038	-0.601735	0.35	0.26	0.675	-1.0115	-1.72013	0.694601
83	1	344524	0.888	0.945687	96.6092	0.631089	Czech republic	15.6435	50.7065	363	0.590018	0.771404	0.681818	0.736111	out	1	0.625455	1.07081	-0.375417	0.791639	0.900534	1.02559	1.21557	-0.300533	0.6125	0.84	0.425	0.365568	1.56262	-0.423537
84	1	344525	0.888	0.945687	111.756	0.646471	Czech republic	14.371	50.8837	79	0.437373	0.678379	0.640909	1	out	1	0.461364	1.07081	-1.43383	0.551672	0.988033	-0.103595	1.21557	0.844033	0.7375	0.55	0.675	1.02131	-0.0787528	0.694601
85	0	344526	0.888	0.945687	78.1086	0.608638	Czech republic	15.9193	48.8545	62	0.413118	0.672301	0.481818	0.956522	out	1	0.592424	1.07081	-1.60201	-0.381532	0.772823	0.798296	1.21557	0.655454	0.3625	0.6	0.425	-0.945926	0.204243	-0.423537
86	0	344527	0.888	0.945687	37.2425	0.530415	Czech republic	13.6026	48.9857	686	0.653727	0.652733	0.463636	0.868421	out	0.666667	0.603788	1.07081	0.0663371	-0.488184	0.327854	0.876495	-0.0124038	0.273335	0.3625	0.56	0.425	-0.945926	-0.0221537	-0.423537
87	0	349125	0.891	0.948882	6.19355	0.340948	Spain	-4.49556	39.4026	409.07	0.601978	0.541667	0.609091	0.941176	out	0.333333	0.3775	1.08734	-0.292487	0.365031	-0.749919	-0.680701	-1.24038	0.588897	0.475	0.65	0.775	-0.355754	0.487239	1.14186
88	1	389012	0.891	0.948882	86.8251	0.619812	Spain	-6.40469	36.9898	542.52	0.630239	0.540795	0.481818	0.391304	out	1	0.334091	1.08734	-0.0965266	-0.381532	0.836384	-0.97942	1.21557	-1.79606	0.3125	0.64	0.425	-1.20822	0.430639	-0.423537
89	0	9999999	0.699	0.744409	8.37078	0.372763	South Africa	25.4709	-33.3115	1642	0.741092	0.573333	0.368182	0.9375	out	0.666667	0.34697	0.0297123	0.67211	-1.04811	-0.56894	-0.890795	-0.0124038	0.572951	0.4625	0.34	0.25	-0.421328	-1.26733	-1.20623
90	0	555531207	0.811	0.863685	23.1126	0.480029	Romania	24.3049	45.317	167.21	0.512426	0.732531	0.627273	0.979592	out	1	0.561364	0.64666	-0.913421	0.471683	0.0412342	0.584553	1.21557	0.755516	0.5875	0.6	0.775	0.234418	0.204243	1.14186
91	1	555531377	0.811	0.863685	26.8069	0.495689	Romania	22.8051	45.3303	381.15	0.594901	0.450134	0.5	0.892857	out	0.666667	0.337121	0.64666	-0.341553	-0.27488	0.13032	-0.958567	-0.0124038	0.379322	0.6375	0.4	0.475	0.496717	-0.92774	-0.199909
92	1	555531386	0.811	0.863685	27.6385	0.498916	Romania	21.9734	45.1426	362.19	0.589794	0.594243	0.368182	1	out	1	0.398485	0.64666	-0.376967	-1.04811	0.148674	-0.536295	1.21557	0.844033	0.2625	0.47	0.325	-1.47052	-0.531546	-0.870792
93	0	555540945	0.811	0.863685	29.737	0.506645	Romania	21.8246	44.9456	367	0.591115	0.777503	0.781818	0.930233	out	1	0.608333	0.64666	-0.36781	1.37822	0.192641	0.907774	1.21557	0.54143	0.7875	0.78	0.775	1.28361	1.22303	1.14186
94	1	555543018	0.647	0.689031	11.3819	0.405217	Namibia	14.2811	-21.8329	8176	0.901778	0.636372	0.745455	1	out	0.666667	0.477083	-0.256728	1.78628	1.16492	-0.38433	0.00457958	-0.0124038	0.844033	0.7875	0.7	0.775	1.28361	0.770234	1.14186
95	1	555547993	0.556	0.592119	5.67983	0.331803	Cameroon	11.7225	5.15856	975	0.688918	0.324636	0.3	0.377778	out	0.333333	0.183333	-0.757998	0.310342	-1.44805	-0.801939	-2.01686	-1.24038	-1.85473	0.133333	0.4	0.4	-2.14813	-0.92774	-0.535351
96	1	555547994	0.556	0.592119	240.829	0.727559	Cameroon	9.13879	4.22637	581.23	0.637138	0.566461	0.827273	1	out	0.666667	0.708333	-0.757998	-0.0486907	1.64485	1.4493	1.59592	-0.0124038	0.844033	0.7375	0.92	0.775	1.02131	2.01542	1.14186
97	1	555558302	0.404	0.430245	40.093	0.538204	Chad	14.7666	8.96676	750	0.662656	0.513333	0.45	0.931818	out	0.666667	0.625	-1.59528	0.128244	-0.568173	0.372161	1.02247	-0.0124038	0.548308	0.425	0.43	0.55	-0.618052	-0.757943	0.135532
98	1	555624261	0.735	0.782748	62.0658	0.584357	Tunisia	8.9373	34.3857	52.32	0.396125	0.26596	0.486364	1	out	0	0.220833	0.228017	-1.71983	-0.354869	0.6347	-1.7588	-2.46836	0.844033	0.5875	0.47	0.325	0.234418	-0.531546	-0.870792
