# Supplementary material for: Analysis of differences and commonalities in wildlife hunting across the Africa-Europe South-North gradient
Source: PLoS Biol. 2022 Aug 30;20(8):e3001707. doi: 10.1371/journal.pbio.3001707 (PMC9426919; doi:10.1371/journal.pbio.3001707)
Supplement: S10 Data — (XLSX) [file pbio.3001707.s012.xlsx]

## Sheet: plot_data_involvement_new
	CommAttitudeCulture_index_bin	WDPA_ID	CommAttitudeCulture_index	HDI_2017	z_st_HDI_2017	PopDens2015	z_st_lg_PopDens2015	size	z_st_lg_size	z_CommEconLiveliBenefit_index	Involv_index	z_Involv_index	Awareness_index	z_Awareness_index	CommLiveli_index	z_CommLiveli_index	CommEconBenefit_index	z_CommEconBenefit_index	Country	long	lat	Awareness	Continent	CommAttitudeCulture_index
1	0	606	0.354545	0.556	-0.789404	21.0921	-0.114144	2113.82	0.91651	-0.633096	0.266667	-1.58004	1	0.273514	0.166667	-0.217463	0.233333	-0.83415	Cameroon	14.659	8.62987	1	Africa	0.690909
2	1	641	0.745455	0.404	-1.63367	5.81599	-0.862206	3061	1.17777	1.26399	0.666667	0.238089	1	0.273514	0.666667	1.68952	0.358333	-0.221542	Chad	19.6681	10.8225	1	Africa	0.536364
3	1	642	0.763636	0.404	-1.63367	21.7536	-0.0962123	957	0.357327	0.0843487	0.8	0.844132	1	0.273514	0.333333	0.418198	0.3	-0.507426	Chad	18.0177	9.41058	1	Africa	0.413636
4	0	643	0.445455	0.606	-0.511685	3.07194	-1.23285	13546	2.2273	1.64341	0.733333	0.541111	1	0.273514	0.666667	1.68952	0.483333	0.391066	Congo	14.9184	0.97929	1	Africa	0.804545
5	1	660	0.627273	0.901	1.12686	10.7477	-0.505633	2792.68	1.11303	0.801794	0.733333	0.541111	1	0.273514	0.166667	-0.217463	0.76	1.74697	France	3.64936	44.2678	1	Europe	0.41
6	1	667	0.654545	0.936	1.32126	50.4394	0.392124	242.17	-0.612336	0.0291607	0.8	0.844132	1	0.273514	0	-0.853124	0.68	1.3549	Germany	13.3973	48.9889	1	Europe	0.75
7	0	670	0.386364	0.592	-0.589446	30.6974	0.103769	3743	1.31971	-1.26546	0.533333	-0.367955	1	0.273514	0	-0.853124	0.191667	-1.03835	Ghana	-0.222056	7.4284	1	Africa	0.804545
8	0	671	0.295455	0.592	-0.589446	21.5759	-0.100975	1820	0.810904	-1.11369	0.2	-1.88306	1	0.273514	0	-0.853124	0.241667	-0.793309	Ghana	-2.38478	8.46213	1	Africa	0.463636
9	1	672	0.754545	0.592	-0.589446	61.7928	0.510007	563	-0.0170309	-0.000732883	0.6	-0.0649333	1	0.273514	0.333333	0.418198	0.275	-0.629947	Ghana	-3.08257	6.49	1	Africa	0.555
10	0	679	0.463636	0.838	0.776931	54.6518	0.438698	809.57	0.239274	-0.412344	0.3	-1.42853	1	0.273514	0.166667	-0.217463	0.32	-0.409408	Hungary	21.1032	47.5456	1	Europe	0.486364
11	1	680	0.555	0.838	0.776931	152.659	1.03517	422.83	-0.219062	-1.0746	0.1	-2.3376	1	0.273514	0	-0.853124	0.28	-0.605443	Hungary	20.5221	48.0482	1	Europe	0.34
12	0	752	0.404545	0.59	-0.600555	11.8116	-0.450821	13747	2.23769	2.02283	0.533333	-0.367955	1	0.273514	0.666667	1.68952	0.608333	1.00367	Kenya	38.7687	-2.77527	1	Africa	0.413636
13	1	757	0.690909	0.59	-0.600555	63.0751	0.521933	715	0.151619	0.833987	0.8	0.844132	1	0.273514	0.333333	0.418198	0.55	0.71779	Kenya	37.3372	-0.119621	1	Africa	0.336364
14	1	761	0.768182	0.59	-0.600555	3176.91	2.79776	117.21	-1.1244	-0.0812155	0.8	0.844132	1	0.273514	0.166667	-0.217463	0.44	0.178695	Kenya	36.8557	-1.37788	1	Africa	0.909091
15	0	848	0.295455	0.865	0.926899	86.29	0.703906	211.64	-0.707423	1.02255	0.533333	-0.367955	1	0.273514	0.333333	0.418198	0.64	1.15887	Poland	19.9602	49.2482	1	Europe	0.531818
16	1	850	0.631818	0.865	0.926899	92.3058	0.743039	76.26	-1.4277	-0.633096	0.8	0.844132	1	0.273514	0	-0.853124	0.5	0.472747	Poland	20.9631	50.8835	1	Europe	0.404545
17	0	851	0.45	0.865	0.926899	21.078	-0.114532	292.09	-0.480084	-1.04701	0.6	-0.0649333	1	0.273514	0	-0.853124	0.29	-0.556434	Poland	22.633	49.1123	1	Europe	0.386364
18	1	854	0.531818	0.865	0.926899	14.911	-0.315519	105	-1.20202	-0.38475	0.733333	0.541111	1	0.273514	0.166667	-0.217463	0.33	-0.3604	Poland	23.869	52.7662	1	Europe	0.6
19	1	876	0.713636	0.699	0.00487226	0.292067	-2.5992	831	0.25771	-0.909037	0.333333	-1.27702	1	0.273514	0	-0.853124	0.34	-0.311391	South Africa	22.2886	-32.2514	1	Africa	0.754545
20	1	877	0.804545	0.699	0.00487226	0.692755	-2.09768	284	-0.499903	-0.607802	0.4	-0.973999	1	0.273514	0	-0.853124	0.408333	0.0235012	South Africa	25.4547	-32.1965	1	Africa	0.518182
21	0	881	0.363636	0.699	0.00487226	52.6258	0.416764	1570	0.706638	0.553447	0.0666667	-2.48911	1	0.273514	0.333333	0.418198	0.47	0.325721	South Africa	23.0238	-33.902	1	Africa	0.295455
22	0	905	0.472727	0.933	1.3046	0.444675	-2.35511	1998	0.876747	-0.136404	0.6	-0.0649333	1	0.273514	0	-0.853124	0.62	1.06085	Sweden	16.7219	67.41	1	Europe	0.227273
23	0	906	0.472727	0.933	1.3046	0.290099	-2.60312	1984	0.871785	-0.136404	0.6	-0.0649333	1	0.273514	0	-0.853124	0.62	1.06085	Sweden	17.6691	67.2883	1	Europe	0.66
24	0	907	0.472727	0.933	1.3046	0.601877	-2.17934	511	-0.0854144	-0.136404	0.6	-0.0649333	1	0.273514	0	-0.853124	0.62	1.06085	Sweden	20.1973	66.9163	1	Europe	0.635
25	0	908	0.472727	0.933	1.3046	0.245435	-2.7002	153.4	-0.934524	-0.136404	0.6	-0.0649333	1	0.273514	0	-0.853124	0.62	1.06085	Sweden	16.7683	66.3543	1	Europe	0.513636
26	0	909	0.472727	0.933	1.3046	2.76434	-1.29411	77	-1.42088	-0.136404	0.6	-0.0649333	1	0.273514	0	-0.853124	0.62	1.06085	Sweden	18.6807	68.3243	1	Europe	0.768182
27	0	941	0.386364	0.735	0.20483	169.551	1.09611	126	-1.07337	-1.29075	0.4	-0.973999	1	0.273514	0	-0.853124	0.183333	-1.07919	Tunisia	9.65858	37.1494	1	Africa	0.609091
28	1	957	0.572727	0.516	-1.01158	148.103	1.01758	2056	0.896939	1.7193	0.666667	0.238089	1	0.273514	0.666667	1.68952	0.508333	0.513587	Uganda	29.9776	-0.176965	1	Africa	0.731818
29	0	1242	0.377273	0.556	-0.789404	25.7403	0.00150079	2609.44	1.06514	-0.253678	0.8	0.844132	1	0.273514	0.333333	0.418198	0.191667	-1.03835	Cameroon	10.3465	2.50155	1	Africa	0.322727
30	1	1245	0.504545	0.556	-0.789404	4.18383	-1.05347	2153	0.929469	1.2387	0.6	-0.0649333	1	0.273514	0.666667	1.68952	0.35	-0.262382	Cameroon	15.8493	2.30084	1	Africa	0.777273
31	1	1297	0.609091	0.59	-0.600555	24.1947	-0.034456	1510	0.679142	1.89636	0.6	-0.0649333	1	0.273514	0.666667	1.68952	0.566667	0.799471	Kenya	35.1078	-1.47369	1	Africa	0.845455
32	0	1441	0.336364	0.516	-1.01158	99.6412	0.787442	260	-0.562206	1.74459	0.6	-0.0649333	1	0.273514	0.833333	2.32518	0.35	-0.262382	Uganda	30.9505	-0.620955	1	Africa	0.572727
33	0	1975	0.35	0.855	0.871355	116.217	0.876799	738	0.17396	0.111943	0.4	-0.973999	1	0.273514	0	-0.853124	0.71	1.50193	Slovakia	19.9993	49.1895	1	Europe	0.427273
34	1	2266	0.645455	0.606	-0.511685	2.81779	-1.28299	6300	1.6871	0.344959	0.933333	1.45018	1	0.273514	0.333333	0.418198	0.416667	0.0643417	Congo	15.4254	-2.73725	1	Africa	0.709091
35	0	2277	0.413636	0.463	-1.30596	22.7084	-0.0712682	2220	0.951093	-1.13899	0.666667	0.238089	1	0.273514	0	-0.853124	0.233333	-0.83415	Ethiopia	36.2524	5.5352	1	Africa	0.718182
36	1	2278	0.731818	0.463	-1.30596	201.532	1.19645	514	-0.0812838	-0.43074	0.8	0.844132	1	0.273514	0.166667	-0.217463	0.3	-0.507426	Ethiopia	37.8984	5.99186	1	Africa	0.627273
37	1	2281	0.804545	0.463	-1.30596	92.366	0.743418	2200	0.944707	-0.253678	0.933333	1.45018	1	0.273514	0.166667	-0.217463	0.358333	-0.221542	Ethiopia	39.6762	6.92982	1	Africa	0.490909
38	1	2574	0.595455	0.459	-1.32818	50.988	0.398405	175	-0.841565	0.90987	0.933333	1.45018	1	0.273514	0.666667	1.68952	0.241667	-0.793309	Guinea	-8.41103	7.62796	1	Africa	0.386364
39	0	3011	0.4	0.556	-0.789404	24.0328	-0.0383543	1979.47	0.870172	0.758103	0.4	-0.973999	1	0.273514	0.666667	1.68952	0.191667	-1.03835	Cameroon	13.8307	8.34518	1	Africa	0.413636
40	0	3012	0.459091	0.556	-0.789404	7.74873	-0.695603	5260	1.55979	1.54223	0.866667	1.14715	1	0.273514	0.833333	2.32518	0.283333	-0.589107	Cameroon	13.0599	3.1308	1	Africa	0.236364
41	0	3998	0.472727	0.933	1.3046	0.458977	-2.33673	1278	0.561432	-0.136404	0.6	-0.0649333	1	0.273514	0	-0.853124	0.62	1.06085	Sweden	17.994	67.5668	1	Europe	0.486364
42	0	4375	0.38	0.855	0.871355	165.974	1.08373	226.3	-0.660163	0.91217	0.533333	-0.367955	1	0.273514	0	-0.853124	1	2.92318	Slovakia	19.044	49.1963	1	Europe	0.3
43	1	4377	0.827273	0.855	0.871355	55.2204	0.444708	197.63	-0.755752	0.967358	0.866667	1.14715	1	0.273514	0.166667	-0.217463	0.82	2.04102	Slovakia	20.3478	48.909	1	Europe	0.4
44	0	4487	0.413636	0.735	0.20483	22.6284	-0.0733184	165.12	-0.882573	-0.759569	0.4	-0.973999	0	-3.62405	0.166667	-0.217463	0.191667	-1.03835	Tunisia	9.54502	34.4599	0	Africa	0.368182
45	1	5168	0.645455	0.404	-1.63367	67.2575	0.559213	1136	0.47832	0.360289	0.8	0.844132	1	0.273514	0.5	1.05386	0.2	-0.997512	Chad	14.4565	9.66049	1	Africa	0.504545
46	1	5173	0.6	0.592	-0.589446	102.719	0.805104	160	-0.904799	-0.278973	0.933333	1.45018	1	0.273514	0.166667	-0.217463	0.35	-0.262382	Ghana	-2.59177	5.27765	1	Africa	0.459091
47	0	7409	0.227273	0.435	-1.46148	7.74964	-0.695535	1803.63	0.804528	0.0843487	0.533333	-0.367955	1	0.273514	0.333333	0.418198	0.3	-0.507426	Liberia	-8.50032	5.40515	1	Africa	0.377273
48	0	7417	0.322727	0.419	-1.55035	22.9459	-0.0652284	388.5	-0.278813	-0.405445	0.266667	-1.58004	1	0.273514	0.166667	-0.217463	0.308333	-0.466585	Sierra Leone	-12.0263	9.76958	1	Africa	0.354545
49	1	9170	0.66	0.435	-1.46148	16.4933	-0.256956	971.37	0.367844	-0.860747	0.866667	1.14715	1	0.273514	0.166667	-0.217463	0.158333	-1.20171	Liberia	-7.48347	5.56198	1	Africa	0.827273
50	1	9171	0.513636	0.435	-1.46148	19.4574	-0.160987	979.75	0.373906	-1.29535	0.666667	0.238089	1	0.273514	0.166667	-0.217463	0	-1.97768	Liberia	-10.827	7.46985	1	Africa	0.745455
51	1	9176	0.635	0.435	-1.46148	54.6904	0.439108	135	-1.02469	-0.936631	0.8	0.844132	1	0.273514	0.166667	-0.217463	0.125	-1.36508	Liberia	-8.52445	7.5046	1	Africa	0.668182
52	0	11144	0.390909	0.865	0.926899	104.438	0.814742	194.39	-0.767417	-0.301968	0.733333	0.541111	1	0.273514	0.166667	-0.217463	0.36	-0.213374	Poland	21.4581	49.5137	1	Europe	0.595455
53	1	11147	0.622727	0.865	0.926899	26.8873	0.0268161	97.62	-1.25345	-0.826255	0.8	0.844132	1	0.273514	0	-0.853124	0.37	-0.164365	Poland	23.1561	51.4507	1	Europe	0.8
54	1	11151	0.718182	0.811	0.626963	23.2	-0.0588314	611.9	0.0417412	0.454569	0.933333	1.45018	1	0.273514	0.166667	-0.217463	0.591667	0.921993	Romania	22.4591	44.8971	1	Europe	0.413636
55	1	12152	0.740909	0.855	0.871355	61.0403	0.502892	728	0.164333	-0.0260274	0.533333	-0.367955	1	0.273514	0	-0.853124	0.66	1.25688	Slovakia	19.5176	48.9479	1	Europe	0.368182
56	0	13652	0.413636	0.838	0.776931	71.0909	0.5914	202	-0.740319	-0.0260274	0.4	-0.973999	1	0.273514	0.166667	-0.217463	0.46	0.276712	Hungary	20.594	48.5017	1	Europe	0.454545
57	0	13694	0.354545	0.606	-0.511685	8.71204	-0.627563	1372.69	0.611868	-1.15738	0.666667	0.238089	0	-3.62405	0	-0.853124	0.25	-0.752469	Congo	12.3372	-4.17873	0	Africa	0.781818
58	0	13704	0.427273	0.463	-1.30596	17.2643	-0.230424	5061	1.53258	-1.26546	0.0666667	-2.48911	1	0.273514	0	-0.853124	0.191667	-1.03835	Ethiopia	34.1288	7.96132	1	Africa	0.5
59	1	17368	0.686364	0.699	0.00487226	14.9166	-0.315297	363	-0.326719	-0.577908	0.4	-0.973999	1	0.273514	0	-0.853124	0.46	0.276712	South Africa	18.1298	-33.1722	1	Africa	0.481818
60	0	17744	0.490909	0.735	0.20483	90.7034	0.73287	26.32	-2.17837	-0.557213	0.6	-0.0649333	1	0.273514	0.166667	-0.217463	0.258333	-0.711628	Tunisia	8.30017	36.5108	1	Africa	0.53
61	1	18437	0.909091	0.516	-1.01158	242.487	1.30387	327	-0.400418	2.19989	1	1.7532	1	0.273514	0.666667	1.68952	0.666667	1.28956	Uganda	29.706	-1.02503	1	Africa	0.763636
62	1	18438	0.845455	0.516	-1.01158	256.716	1.33698	995	0.384804	2.09871	0.666667	0.238089	1	0.273514	0.666667	1.68952	0.633333	1.1262	Uganda	29.9765	0.389001	1	Africa	0.615
63	0	18776	0.236364	0.735	0.20483	15.2495	-0.302483	63.47	-1.55724	-1.44252	0.266667	-1.58004	0	-3.62405	0	-0.853124	0.133333	-1.32424	Tunisia	11.2421	32.7088	0	Africa	0.609091
64	1	26460	0.518182	0.592	-0.589446	129.515	0.939706	375	-0.30377	0.631631	0.8	0.844132	1	0.273514	0.666667	1.68952	0.15	-1.24255	Ghana	-1.34289	5.44972	1	Africa	0.45
65	0	28745	0.5	0.367	-1.83918	13.8201	-0.359635	6866	1.74781	1.54223	0.6	-0.0649333	1	0.273514	0.666667	1.68952	0.45	0.227704	CAR	17.2385	3.87817	1	Africa	0.390909
66	0	29069	0.413636	0.459	-1.32818	50.318	0.390724	382	-0.290719	1.28929	0.8	0.844132	1	0.273514	0.833333	2.32518	0.2	-0.997512	Guinea	-13.2797	12.5877	1	Africa	0.622727
67	1	29376	0.8	0.459	-1.32818	17.7738	-0.213538	130	-1.05132	-1.64488	0.866667	1.14715	1	0.273514	0	-0.853124	0.0666667	-1.65096	Guinea	-11.913	10.1966	1	Africa	0.631818
68	1	29421	0.668182	0.459	-1.32818	12.1149	-0.436102	6000	1.65268	1.11223	0.933333	1.45018	0	-3.62405	0.666667	1.68952	0.308333	-0.466585	Guinea	-10.2924	10.4181	0	Africa	0.295455
69	1	31459	0.822727	0.367	-1.83918	5.42267	-0.902866	730	0.166269	1.89636	0.733333	0.541111	1	0.273514	0.833333	2.32518	0.4	-0.0173393	CAR	16.1908	2.97782	1	Africa	0.640909
70	1	32666	0.704545	0.936	1.32126	111.756	0.854067	93.5	-1.28388	0.470665	0.666667	0.238089	1	0.273514	0.333333	0.418198	0.44	0.178695	Germany	14.2866	50.9146	1	Europe	0.481818
71	1	40002	0.531818	0.516	-1.01158	189.279	1.16002	766	0.200237	1.7193	0.733333	0.541111	1	0.273514	0.666667	1.68952	0.508333	0.513587	Uganda	30.3771	0.422062	1	Africa	0.463636
72	1	40042	0.536364	0.516	-1.01158	157.317	1.05263	220	-0.680086	0.226918	0.733333	0.541111	1	0.273514	0.333333	0.418198	0.35	-0.262382	Uganda	30.0609	0.824448	1	Africa	0.654545
73	0	67728	0.454545	0.811	0.626963	35.1865	0.183021	3446	1.26137	-0.743472	0.8	0.844132	1	0.273514	0	-0.853124	0.4	-0.0173393	Romania	29.2441	44.993	1	Europe	0.531818
74	1	71213	0.53	0.891	1.07131	16.7049	-0.249551	636.01	0.0690109	0.111943	0.266667	-1.58004	1	0.273514	0	-0.853124	0.71	1.50193	Spain	-4.88196	43.1961	1	Europe	0.681818
75	1	83231	0.722727	0.901	1.12686	49.8359	0.385134	1412.46	0.632022	0.167131	0.8	0.844132	1	0.273514	0	-0.853124	0.73	1.59995	France	6.2892	44.822	1	Europe	0.822727
76	1	102224	0.709091	0.936	1.32126	56.983	0.462954	103.23	-1.21402	0.939764	0.8	0.844132	1	0.273514	0.333333	0.418198	0.61	1.01184	Germany	14.262	53.0563	1	Europe	0.609091
77	0	103150	0.436364	0.901	1.12686	35.1664	0.182689	207.68	-0.720751	-0.274374	0.733333	0.541111	1	0.273514	0	-0.853124	0.57	0.815807	France	6.51669	45.3346	1	Europe	0.668182
78	1	103151	0.740909	0.901	1.12686	21.0159	-0.116244	1289.2	0.567589	0.194725	0.8	0.844132	1	0.273514	0	-0.853124	0.74	1.64895	France	-0.0309746	42.9056	1	Europe	0.272727
79	0	148026	0.436364	0.855	0.871355	19.7341	-0.152786	298	-0.465949	0.305101	0.6	-0.0649333	1	0.273514	0.166667	-0.217463	0.58	0.864816	Slovakia	22.3433	49.0674	1	Europe	0.722727
80	1	148534	0.840909	0.936	1.32126	102.839	0.805782	75.13	-1.43823	-0.771066	0.533333	-0.367955	1	0.273514	0	-0.853124	0.39	-0.0663479	Germany	10.4492	51.0713	1	Europe	0.436364
81	0	169110	0.41	0.939	1.33792	1073.64	2.16782	93	-1.28766	0.277507	0.533333	-0.367955	1	0.273514	0	-0.853124	0.7	1.45292	Austria	16.5307	48.1723	1	Europe	0.740909
82	1	169111	0.804545	0.939	1.33792	50.0564	0.387698	13.3	-2.66001	0.719012	0.666667	0.238089	1	0.273514	0.333333	0.418198	0.53	0.619773	Austria	15.8823	48.8413	1	Europe	0.627273
83	1	174775	0.75	0.939	1.33792	17.3758	-0.226686	110	-1.1692	-0.771066	0.6	-0.0649333	1	0.273514	0	-0.853124	0.39	-0.0663479	Austria	14.6354	47.5626	1	Europe	0.840909
84	0	178325	0.34	0.838	0.776931	417.985	1.62004	606.75	0.0357771	-0.467532	0	-2.79213	1	0.273514	0.166667	-0.217463	0.3	-0.507426	Hungary	18.943	47.9423	1	Europe	0.704545
85	1	196014	0.615	0.891	1.07131	8.0299	-0.674907	141	-0.994002	-0.177795	0.733333	0.541111	1	0.273514	0	-0.853124	0.6875	1.39166	Spain	0.939211	42.5694	1	Europe	0.445455
86	0	300408	0.490909	0.699	0.00487226	909.055	2.07119	243	-0.609921	-1.36664	0.7	0.3896	1	0.273514	0	-0.853124	0.158333	-1.20171	South Africa	18.4287	-34.264	1	Africa	0.354545
87	1	301850	0.668182	0.702	0.0215354	4.59486	-0.999053	965	0.363201	-0.0260274	0.866667	1.14715	1	0.273514	0.166667	-0.217463	0.433333	0.146023	Gabon	10.9497	-3.81144	1	Africa	0.645455
88	0	303691	0.354545	0.647	-0.283955	1.67609	-1.58464	21812	2.56344	-1.26546	0.333333	-1.27702	1	0.273514	0	-0.853124	0.191667	-1.03835	Namibia	15.9051	-27.4104	1	Africa	0.354545
89	0	303873	0.272727	0.702	0.0215354	2.2155	-1.42262	2967	1.15576	-1.36664	0.2	-1.88306	1	0.273514	0	-0.853124	0.158333	-1.20171	Gabon	12.6334	0.087218	1	Africa	0.745455
90	1	303877	0.609091	0.702	0.0215354	2.69725	-1.30838	4458	1.44306	-1.49311	0.533333	-0.367955	1	0.273514	0	-0.853124	0.116667	-1.40592	Gabon	10.4151	-2.45525	1	Africa	0.436364
91	1	303880	0.822727	0.702	0.0215354	2.72554	-1.30232	1060	0.429458	-1.29075	0.866667	1.14715	1	0.273514	0	-0.853124	0.183333	-1.07919	Gabon	11.1118	-1.29894	1	Africa	0.740909
92	0	308624	0.368182	0.556	-0.789404	4.60445	-0.997843	2361	0.994545	-0.911336	0.733333	0.541111	1	0.273514	0.166667	-0.217463	0.141667	-1.2834	Cameroon	14.991	2.66386	1	Africa	0.827273
93	1	344524	0.681818	0.888	1.05465	96.6092	0.769498	363	-0.326719	1.13292	0.933333	1.45018	1	0.273514	0.333333	0.418198	0.68	1.3549	Czech republic	15.6435	50.7065	1	Europe	0.35
94	1	344525	0.640909	0.888	1.05465	111.756	0.854067	79	-1.40279	-0.495126	0.666667	0.238089	1	0.273514	0	-0.853124	0.49	0.423738	Czech republic	14.371	50.8837	1	Europe	0.38
95	0	344526	0.481818	0.888	1.05465	78.1086	0.646064	62	-1.57377	0.691418	0.6	-0.0649333	1	0.273514	0.333333	0.418198	0.52	0.570764	Czech republic	15.9193	48.8545	1	Europe	0.472727
96	0	344527	0.463636	0.888	1.05465	37.2425	0.215996	686	0.122402	0.829388	0.733333	0.541111	1	0.273514	0.333333	0.418198	0.57	0.815807	Czech republic	13.6026	48.9857	1	Europe	0.472727
97	1	349125	0.609091	0.891	1.07131	6.19355	-0.825684	409.07	-0.242407	-0.177795	0.3	-1.42853	1	0.273514	0	-0.853124	0.6875	1.39166	Spain	-4.49556	39.4026	1	Europe	0.472727
98	1	389011	0.763636	0.891	1.07131	152.996	1.03645	858.83	0.280954	-0.0260274	0.8	0.844132	1	0.273514	0.166667	-0.217463	0.5	0.472747	Spain	-3.20675	37.0724	1	Europe	0.472727
99	0	389012	0.481818	0.891	1.07131	86.8251	0.707496	542.52	-0.0431782	-0.219186	0.533333	-0.367955	0	-3.62405	0.333333	0.418198	0.19	-1.04652	Spain	-6.40469	36.9898	0	Europe	0.472727
100	0	9999999	0.368182	0.699	0.00487226	8.37078	-0.650765	1642	0.738278	-0.467532	0.333333	-1.27702	1	0.273514	0	-0.853124	0.5	0.472747	South Africa	25.4709	-33.3115	1	Africa	0.472727
101	1	555531207	0.627273	0.811	0.626963	23.1126	-0.0610252	167.21	-0.873697	0.111943	0.6	-0.0649333	1	0.273514	0.166667	-0.217463	0.51	0.521756	Romania	24.3049	45.317	1	Europe	0.745455
102	0	555531377	0.5	0.811	0.626963	26.8069	0.0250769	381.15	-0.292291	-0.991819	0.466667	-0.670977	1	0.273514	0	-0.853124	0.31	-0.458417	Romania	22.8051	45.3303	1	Europe	0.45
103	0	555531386	0.368182	0.811	0.626963	27.6385	0.0428168	362.19	-0.328296	-0.853849	0.466667	-0.670977	1	0.273514	0	-0.853124	0.36	-0.213374	Romania	21.9734	45.1426	1	Europe	0.763636
104	0	555539806	0.486364	0.838	0.776931	86.5578	0.705706	593.7	0.0204346	-0.688284	0.266667	-1.58004	1	0.273514	0	-0.853124	0.42	0.0806779	Hungary	17.7529	46.8596	1	Europe	0.645455
105	1	555540945	0.781818	0.811	0.626963	29.737	0.0853111	367	-0.318986	0.277507	0.8	0.844132	1	0.273514	0.166667	-0.217463	0.57	0.815807	Romania	21.8246	44.9456	1	Europe	0.822727
106	1	555542335	0.777273	0.419	-1.55035	47.6766	0.359413	710.7	0.147362	1.94695	0.733333	0.541111	1	0.273514	0.833333	2.32518	0.416667	0.0643417	Sierra Leone	-10.8703	7.65165	1	Africa	0.5
107	1	555543018	0.745455	0.647	-0.283955	11.3819	-0.472338	8176	1.87103	1.11223	0.333333	-1.27702	1	0.273514	0.333333	0.418198	0.641667	1.16704	Namibia	14.2811	-21.8329	1	Africa	0.368182
108	0	555547993	0.3	0.556	-0.789404	5.67983	-0.875962	975	0.370476	-1.84723	0.333333	-1.27702	1	0.273514	0	-0.853124	0	-1.97768	Cameroon	11.7225	5.15856	1	Africa	0.363636
109	1	555547994	0.827273	0.556	-0.789404	240.829	1.29988	581.23	0.0054556	1.99754	0.8	0.844132	1	0.273514	0.666667	1.68952	0.6	0.962833	Cameroon	9.13879	4.22637	1	Africa	0.713636
110	1	555547998	0.745455	0.556	-0.789404	46.1787	0.340878	293.18	-0.477455	-1.03781	0.8	0.844132	1	0.273514	0.166667	-0.217463	0.1	-1.4876	Cameroon	9.62028	5.0534	1	Africa	0.490909
111	0	555558302	0.45	0.404	-1.63367	40.093	0.25882	750	0.185342	0.884576	0.6	-0.0649333	1	0.273514	0.666667	1.68952	0.125	-1.36508	Chad	14.7666	8.96676	1	Africa	0.804545
112	0	555624261	0.486364	0.735	0.20483	62.0658	0.512567	52.32	-1.69356	-1.39193	0.466667	-0.670977	0	-3.62405	0	-0.853124	0.15	-1.24255	Tunisia	8.9373	34.3857	0	Africa	0.686364
