# Supplementary material for: Analysis of differences and commonalities in wildlife hunting across the Africa-Europe South-North gradient
Source: PLoS Biol. 2022 Aug 30;20(8):e3001707. doi: 10.1371/journal.pbio.3001707 (PMC9426919; doi:10.1371/journal.pbio.3001707)
Supplement: S1 Script — (R) [file pbio.3001707.s013.r]

#INDICES
# COMMUNITY BASED 
#-----------------------------------------------------------------------------------------------------------------------------------------------------------
# Education/Awareness/Involvement
#-----------------------------------------------------------------------------------------------------------------------------------------------------------
####

ind="Involv_index" #CBC (Community based conservation)
vars=c(c("st_Decion_making_current","st_Participation_NP_protection_current","st_Village_chief_current")
)
inx=unlist(lapply(1:nrow(nqdata),function(x){
  return(mean(unlist(nqdata[x,vars]), na.rm=T))
}))
nqdata[,ind]=inx
table(nqdata[,ind], useNA = "ifany")
windows();hist(nqdata[,ind],main=ind)

ind="Awareness_index" #CBC (Community based conservation)
vars=c(c("Awareness_creation")
)
inx=unlist(lapply(1:nrow(nqdata),function(x){
  return(mean(unlist(nqdata[x,vars]), na.rm=T))
}))
nqdata[,ind]=inx
table(nqdata[,ind], useNA = "ifany")
windows();hist(nqdata[,ind],main=ind)

#------------------------------------------------------------------------------------------------------------------
ind="CommEconLiveliBenefit_index" 
vars=c(c("st_NP_relatedBnefit_current","st_NP_related_econBenefit_Current","st_TourismBenefit_current","st_ResourceAccess_current")
,c("Alt_Livelihoods","Alt_Livelihoods2","Community_school","Community_health","Community_roads","Community_others")
,c("PES","PES2")
)
inx=unlist(lapply(1:nrow(nqdata),function(x){
  return(mean(unlist(nqdata[x,vars]), na.rm=T))
}))
nqdata[,ind]=inx
table(nqdata[,ind], useNA = "ifany")
windows();hist(nqdata[,ind],main=ind)

ind="CommEconBenefit_index" 
vars=c(c("st_NP_relatedBnefit_current","st_NP_related_econBenefit_Current","st_TourismBenefit_current","st_ResourceAccess_current")
,c("PES","PES2")
)
inx=unlist(lapply(1:nrow(nqdata),function(x){
  return(mean(unlist(nqdata[x,vars]), na.rm=T))
}))
nqdata[,ind]=inx
table(nqdata[,ind], useNA = "ifany")
windows();hist(nqdata[,ind],main=ind)

ind="CommLiveli_index" 
vars=c(c("Alt_Livelihoods","Alt_Livelihoods2","Community_school","Community_health","Community_roads","Community_others")
)
inx=unlist(lapply(1:nrow(nqdata),function(x){
  return(mean(unlist(nqdata[x,vars]), na.rm=T))
}))
nqdata[,ind]=inx
table(nqdata[,ind], useNA = "ifany")
windows();hist(nqdata[,ind],main=ind)

####--------------------------------------------
 motivation=read.csv(file="data/motivation.csv",  header=TRUE, sep=",",fill=F)  ##
motivation$ Population_control=as.numeric(as.character(motivation$ Population_control))
spec.cols.to.loop<-which(grepl(colnames(motivation), pattern="_change", fixed=T))
 # [1] 10 12 15 18 21 24 27 31

for(i in spec.cols.to.loop){
  motivation[,i]=gsub(tolower(motivation[,i]), pattern= 2, replacement=0)
  motivation[,i]=gsub(tolower(motivation[,i]), pattern= 3, replacement=-1)
  }
 
 spec.cols.to.loop_test<-motivation[seq(11, length(motivation), 3)] #motivation[seq(11, ncol(motivation), 3), ]
 spec.cols.to.loop_test_2<-which(motivation%in%spec.cols.to.loop_test)

for(i in spec.cols.to.loop_test_2){
  motivation[,i]=gsub(tolower(motivation[,i]), pattern= 5, replacement=NA)
  } 
 names <- c(spec.cols.to.loop_test_2)
motivation[,names] <- lapply(motivation[,names] , as.numeric)
str(motivation)

motivation$HDI_2017=enqdata$HDI_2017[match(motivation$WDPA_ID, enqdata$WDPA_PID)]
motivation$st_HDI_2017=enqdata$st_HDI_2017[match(motivation$WDPA_ID, enqdata$WDPA_PID)]
motivation$PopDens2015=enqdata$PopDens2015[match(motivation$WDPA_ID, enqdata$WDPA_PID)]
motivation$st_lg_PopDens2015=enqdata$st_lg_PopDens2015[match(motivation$WDPA_ID, enqdata$WDPA_PID)]
motivation$long=enqdata$long[match(motivation$WDPA_ID, enqdata$WDPA_PID)]
motivation$lat=enqdata$lat[match(motivation$WDPA_ID, enqdata$WDPA_PID)]
motivation$st_gini_index1015=enqdata$st_gini_index1015[match(motivation$WDPA_ID,enqdata$WDPA_PID)]

vars=c("Subsistence","Commercial","Cultural_reasons","Entertainment","Human_wildlife_conflict","Population_control")
#__________________________________________________________________________________________________________ 
# SHAPE MOTIVE FILE
vars5=c("Subsistence","Commercial","Cultural_reasons","Entertainment","Human_wildlife_conflict","Population_control")
xx=lapply(vars5, function(x){
  cx=motivation[,x]-1
  return(motivation[,paste("st_",x,sep="")]<<-cx/max(cx, na.rm=T))
 }) 
# turn high hunting -pressure into 1 low into 0
vars6=paste("st_",vars5,sep="")
xx=lapply(vars6, function(x){
  motivation[,paste("r_",x,sep="")]<<-((motivation[,x]*(-1))+1)
})
# CHECK 
plot(motivation$Subsistence, motivation$r_st_Subsistence)
plot(motivation$Commercial, motivation$r_st_Commercial)
plot(motivation$Cultural_reasons, motivation$r_st_Cultural_reasons)
plot(motivation$Entertainment, motivation$r_st_Entertainment)
plot(motivation$Human_wildlife_conflict, motivation$r_st_Human_wildlife_conflict)
plot(motivation$Population_control, motivation$r_st_Population_control)
#-----------------------------------------------------------------------------------------

###INDEX Ecological hunting
ind="Ecological_hunting_index" # (1-6; -101 , Confidence)
vars=c("r_st_Human_wildlife_conflict","r_st_Population_control")
inx=unlist(lapply(1:nrow(motivation),function(x){
  return(mean(unlist(motivation[x,vars]), na.rm=T))
}))
motivation[,ind]=inx
table(motivation[,ind], useNA = "ifany")
windows();hist(motivation[,ind],main=ind) 

###INDEX Economic hunting
ind="Economic_hunting_index" # (1-6; -101 , Confidence)
vars=c("r_st_Subsistence","r_st_Commercial")
inx=unlist(lapply(1:nrow(motivation),function(x){
  return(mean(unlist(motivation[x,vars]), na.rm=T))
}))
motivation[,ind]=inx
table(motivation[,ind], useNA = "ifany")
windows();hist(motivation[,ind],main=ind) 

##INDEX Social hunting
ind="Social_hunting_index" # (1-6; -101 , Confidence)
vars=c("r_st_Cultural_reasons","r_st_Entertainment")
inx=unlist(lapply(1:nrow(motivation),function(x){
  return(mean(unlist(motivation[x,vars]), na.rm=T))
}))
motivation[,ind]=inx
table(motivation[,ind], useNA = "ifany")
windows();hist(motivation[,ind],main=ind) 

#--------------------------------------------------------------------------------------


motivation$st_HDI_2017=enqdata$st_HDI_2017[match(motivation$WDPA_ID, enqdata$WDPA_PID)]
motivation$PopDens2015=enqdata$PopDens2015[match(motivation$WDPA_ID, enqdata$WDPA_PID)]
motivation$st_lg_PopDens2015=enqdata$st_lg_PopDens2015[match(motivation$WDPA_ID, enqdata$WDPA_PID)]
motivation$size=enqdata$size[match(motivation$WDPA_ID,enqdata$WDPA_PID)]
motivation$st_lg_size=enqdata$st_lg_size[match(motivation$WDPA_ID,enqdata$WDPA_PID)]
motivation$st_gini_index1015=enqdata$st_gini_index1015[match(motivation$WDPA_ID,enqdata$WDPA_PID)]
motivation$lat=enqdata$lat[match(motivation$WDPA_ID,enqdata$WDPA_PID)]
motivation$long=enqdata$long[match(motivation$WDPA_ID,enqdata$WDPA_PID)]
motivation$CommAttitudeCulture_index=enqdata$CommAttitudeCulture_index[match(motivation$WDPA_ID,enqdata$WDPA_PID)]
motivation$ProtectionEffort_soceco3_index=enqdata$ProtectionEffort_soceco3_index[match(motivation$WDPA_ID,enqdata$WDPA_PID)]
motivation$Protection_3_interv=enqdata$Protection_3_interv[match(motivation$WDPA_ID,enqdata$WDPA_PID)]
motivation$CommunityIntervention_index=enqdata$CommunityIntervention_index[match(motivation$WDPA_ID,enqdata$WDPA_PID)]
motivation$long=enqdata$long[match(motivation$WDPA_ID,enqdata$WDPA_PID)]
motivation$lat=enqdata$lat[match(motivation$WDPA_ID,enqdata$WDPA_PID)]


# all in one
xdata=motivation[,c("Economic_hunting_index","st_HDI_2017","Country","long","lat","st_lg_size","CommAttitudeCulture_index",
"st_lg_PopDens2015","Protection_3_interv","CommunityIntervention_index","WDPA_ID")]
xdata=xdata[complete.cases(xdata),]
xdata$motive=rep("Economic_hunting", nrow(xdata))
colnames(xdata)=c("Hunting_index","st_HDI_2017","Country","long","lat","st_lg_size","CommAttitudeCulture_index","st_lg_PopDens2015","Protection_3_interv","CommunityIntervention_index","WDPA_ID","motive")

ydata=motivation[,c("Social_hunting_index","st_HDI_2017","Country","long","lat","st_lg_size","CommAttitudeCulture_index", "st_lg_PopDens2015","Protection_3_interv","CommunityIntervention_index","WDPA_ID")]
ydata=ydata[complete.cases(ydata),]
ydata$motive=rep("Social_hunting", nrow(ydata))
colnames(ydata)=c("Hunting_index","st_HDI_2017","Country","long","lat","st_lg_size","CommAttitudeCulture_index","st_lg_PopDens2015","Protection_3_interv","CommunityIntervention_index","WDPA_ID","motive")

zdata=motivation[,c("Ecological_hunting_index","st_HDI_2017","Country","long","lat","st_lg_size","CommAttitudeCulture_index", "st_lg_PopDens2015","Protection_3_interv","CommunityIntervention_index","WDPA_ID")]
zdata=zdata[complete.cases(zdata),]
zdata$motive=rep("Ecological_hunting", nrow(zdata))
colnames(zdata)=c("Hunting_index","st_HDI_2017","Country","long","lat","st_lg_size","CommAttitudeCulture_index","st_lg_PopDens2015","Protection_3_interv","CommunityIntervention_index","WDPA_ID","motive")

alldata=rbind(xdata,ydata,zdata)
rm(ydata)
rm(zdata)
rm(xdata)

table(alldata$Hunting_index,alldata$motive)
# social und ecological fast gleich )(?)

covariates=c("st_HDI_2017","long","lat","st_lg_size","CommAttitudeCulture_index","st_lg_PopDens2015")
xx=lapply(covariates, function(x){
  alldata[,paste("z_",x,sep="")]<<-scale(alldata[,x])
})


###Binary model

alldata$Hunting_index_bin=alldata$Hunting_index        #Severity (1=main motivation, 2= secondary motivation, 3= minor motivation, 4= no motivation)
alldata$Hunting_index_bin[alldata$Hunting_index>0.5]=1                # 0 0.166666666666667 0.333333333333333               0.5 0.666666666666667 0.833333333333333                 1 
alldata$Hunting_index_bin[alldata$Hunting_index<=0.5]=0 #absent
table(alldata$Hunting_index_bin)

(st=Sys.time())
res.brm.full.st.motive=brm(Hunting_index_bin~z_st_HDI_2017*motive + z_st_lg_PopDens2015*motive+ z_CommAttitudeCulture_index*motive +z_st_lg_size
			+ gp(long, lat, gr=T)
			+(1 + motive + z_CommAttitudeCulture_index:motive + z_st_lg_PopDens2015:motive + +z_st_lg_size|Country)
,data=alldata, family=bernoulli, prior = priorx,
                          sample_prior = TRUE,warmup = 3000,iter = 10000, chains = 4,control = list(adapt_delta = 0.99, max_treedepth = 16))
(st=Sys.time())

#Population-Level Effects: 
#                                                   Estimate Est.Error l-95% CI u-95% CI Rhat Bulk_ESS Tail_ESS
#Intercept                                             -2.14      0.43    -3.02    -1.34 1.00    17526    17526
#z_st_HDI_2017                                          0.74      0.36     0.04     1.45 1.00    21855    20260 *
#motiveEconomic_hunting                                 1.78      0.54     0.69     2.82 1.00    19604    19997 **
#motiveSocial_hunting                                   0.03      0.50    -0.95     0.99 1.00    26984    22272
#z_st_lg_PopDens2015                                   -0.09      0.38    -0.83     0.68 1.00    17152    20797
#z_CommAttitudeCulture_index                            0.41      0.31    -0.19     1.04 1.00    20129    20397
#z_st_lg_size                                          -0.06      0.28    -0.61     0.49 1.00    26273    22048
#z_st_HDI_2017:motiveEconomic_hunting                  -2.86      0.53    -3.93    -1.84 1.00    24187    22124 **
#z_st_HDI_2017:motiveSocial_hunting                     1.01      0.52     0.03     2.06 1.00    24566    21738 *
#motiveEconomic_hunting:z_st_lg_PopDens2015            -0.28      0.52    -1.32     0.72 1.00    21021    20204
#motiveSocial_hunting:z_st_lg_PopDens2015               0.22      0.53    -0.85     1.23 1.00    19250    20931
#motiveEconomic_hunting:z_CommAttitudeCulture_index    -0.44      0.43    -1.28     0.40 1.00    24604    23140
#motiveSocial_hunting:z_CommAttitudeCulture_index      -0.48      0.45    -1.35     0.41 1.00    22179    21045


# SHAPE MOTIVE FILE
