# Supplementary material for: Analysis of differences and commonalities in wildlife hunting across the Africa-Europe South-North gradient
Source: PLoS Biol. 2022 Aug 30;20(8):e3001707. doi: 10.1371/journal.pbio.3001707 (PMC9426919; doi:10.1371/journal.pbio.3001707)
Supplement: S2 Script — (R) [file pbio.3001707.s014.r]

#------------------------------
# INDICES 
#----------------------------------------------------------------------------------------------------------------------
# Attitude/Culture
#--------------------------------------------------------------------------------------------------------------------------------------
# LOCAL BACKGROUND:
ind="CommAttitudeCulture_index"
vars=c(
 c("st_Supportive_culture","st_Willingness","st_Trust.Towards.community")
,c("st_Attitude_NP_current","st_Park_authority_current","st_Trust_current","st_Wilflife.Protect_current","r_st_Want.NPLand_Current","st_Satisfied_current","st_support_NP_current")
,c("st_Befit_satisfaction_current")
)
inx=unlist(lapply(1:nrow(nqdata),function(x){
  return(mean(unlist(nqdata[x,vars]), na.rm=T))
}))
nqdata[,ind]=inx
table(nqdata[,ind], useNA = "ifany")
windows();hist(nqdata[,ind],main=ind)

#--------------------------------------------------------------------------------------------------------------------------------------
# INTERVENTIONS
#--------------------------------------------------------------------------------------------------------------------------------------
#PROTECTION BASED
ind="Protection_3_interv"
table(qdata$Protection_3_interv, useNA = "ifany")
vars=c("Buffor_zone","Regular_patrol","research_institute")
inx=unlist(lapply(1:nrow(nqdata),function(x){
  return(mean(unlist(nqdata[x,vars]), na.rm=T))
}))
nqdata[,ind]=inx
table(nqdata[,ind], useNA = "ifany")
windows();hist(nqdata[,ind],main=ind)

#--------------------------------------------------------------------------------------------------------------------------------------
# COMMUNITY BASED 
#-----------------------------------------------------------------------------------------------------------------------------------------------------------
# Education/Awareness/Involvement
#-----------------------------------------------------------------------------------------------------------------------------------------------------------
ind="EduAwarenessInvolv_index" #CBC (Community based conservation)
vars=c(c("Awareness_creation","CBC")
,c("st_Decion_making_current","st_Culture_NP_current","st_Participation_NP_protection_current","st_Village_chief_current")
)
inx=unlist(lapply(1:nrow(nqdata),function(x){
  return(mean(unlist(nqdata[x,vars]), na.rm=T))
}))
nqdata[,ind]=inx
table(nqdata[,ind], useNA = "ifany")
windows();hist(nqdata[,ind],main=ind)

#------------------------------------------------------------------------------------------------------------------
ind="CommEconLiveliBenefit_index" 
vars=c(c("st_NP_relatedBnefit_current","st_NP_related_econBenefit_Current","st_TourismBenefit_current","st_ResourceAccess_current")
,c("Alt_Livelihoods","Alt_Livelihoods2","Community_school","Community_health","Community_roads","Community_others")
,c("PES","PES2") 
)
inx=unlist(lapply(1:nrow(nqdata),function(x){
  return(mean(unlist(nqdata[x,vars]), na.rm=T))
}))
nqdata[,ind]=inx
table(nqdata[,ind], useNA = "ifany")
windows();hist(nqdata[,ind],main=ind)

#--------------------------------------------------------------------------------------------------------------------------------------
# META INDICES 
#-----------------------------------------------------------------------------------------------
ind="CommunityIntervention_index"
vars=c("EduAwarenessInvolv_index","CommEconLiveliBenefit_index")
inx=unlist(lapply(1:nrow(nqdata),function(x){
  return(mean(unlist(nqdata[x,vars]), na.rm=T))
}))
nqdata[,ind]=inx
table(nqdata[,ind], useNA = "ifany")
windows();hist(nqdata[,ind],main=ind)

#-----------------------------------------------------------------------------------------------
ind="ProtectionEffort_index"
vars=c("EduAwarenessInvolv_index","CommEconBenefitS_index","Govt_support_index","ManagementBudget_index")
inx=unlist(lapply(1:nrow(nqdata),function(x){
  return(mean(unlist(nqdata[x,vars]), na.rm=T))
}))
nqdata[,ind]=inx
table(nqdata[,ind], useNA = "ifany")
windows();hist(nqdata[,ind],main=ind)

#-----------------------------------------------------------------------------------------------
ind="ProtectionEffort_soceco3_index"
vars=c("EduAwarenessInvolv_index","CommEconBenefitS_index","Govt_support_index","ManagementBudget_index","Protection_3_interv")
inx=unlist(lapply(1:nrow(nqdata),function(x){
  return(mean(unlist(nqdata[x,vars]), na.rm=T))
}))
nqdata[,ind]=inx
table(nqdata[,ind], useNA = "ifany")
windows();hist(nqdata[,ind],main=ind)

#------------------------------------
#__________________________________________________________________________________________________________ 

Characteristics_local_community=read.csv(file="data/Characteristics_local_community.csv",  header=TRUE, sep=",",fill=F)  #
       
cols = c("Institutions_relate_cons" , "Willing_participate_cons" , "Cultural_connections_nature"   , "Trust_communities_protect_NP","Hunting_culture","Bushmeat_dependence_income","Bushmeat_dependence_protein")#, 4, 5);    
Characteristics_local_community[,cols] = apply(Characteristics_local_community[,cols], 2, function(x) as.numeric(as.character(x)));
      
vars=c("Institutions_relate_cons" , "Willing_participate_cons" , "Cultural_connections_nature"   , "Trust_communities_protect_NP","Hunting_culture","Bushmeat_dependence_income","Bushmeat_dependence_protein")

####--------------------------------------------
 motivation=read.csv(file="data/motivation.csv",  header=TRUE, sep=",",fill=F)  ##
motivation$ Population_control=as.numeric(as.character(motivation$ Population_control))
spec.cols.to.loop<-which(grepl(colnames(motivation), pattern="_change", fixed=T))
 # [1] 10 12 15 18 21 24 27 31

for(i in spec.cols.to.loop){
  motivation[,i]=gsub(tolower(motivation[,i]), pattern= 2, replacement=0)
  motivation[,i]=gsub(tolower(motivation[,i]), pattern= 3, replacement=-1)
  }
 
 spec.cols.to.loop_test<-motivation[seq(11, length(motivation), 3)] #motivation[seq(11, ncol(motivation), 3), ]
 spec.cols.to.loop_test_2<-which(motivation%in%spec.cols.to.loop_test)

for(i in spec.cols.to.loop_test_2){
  motivation[,i]=gsub(tolower(motivation[,i]), pattern= 5, replacement=NA)
  } 
 names <- c(spec.cols.to.loop_test_2)
motivation[,names] <- lapply(motivation[,names] , as.numeric)
str(motivation)
vars=c("Subsistence","Commercial","Cultural_reasons","Entertainment","Human_wildlife_conflict","Population_control")
#______________________________________________________
threats=read.csv(file="data/Threats.csv",  header=TRUE, sep=",")
threats$Killing_human_wildlife_conflict[threats$Killing_human_wildlife_conflict=="5 (Biologist said secretly, that it is rather 3-2, but hunting is conducted by respected members of the village (e.g. mayor..))"]=3
threats$Killing_human_wildlife_conflict[threats$Killing_human_wildlife_conflict=="4 (2)"]=2

threats=droplevels(threats)

cols = c("Invasive_species" , "Dams_water_magement","Fire_fire_suspension","Pollution","Pollution_change","Human_intrusion","Development","Climate_change","Energy_production_mining","Logging","Geological_events")#, 4, 5);    
threats[,cols] = apply(threats[,cols], 2, function(x) as.numeric(as.character(x)));
      
vars=c("Agri_Aquaculture","Invasive_species","Dams_water_magement","Fire_fire_suspension","Pollution","Human_intrusion",
"Transport_.corridors","Development","Climate_change","Energy_production_mining","Hunting_trapping","Logging","Gathering_plants","Fishing","Geological_events","Killing_human_wildlife_conflict")

spec.cols.to.loop<-which(grepl(colnames(threats), pattern="_change", fixed=T))
 # [1] 11 14 17 20 23 26 29 32 34 35 36 38 41 44 47 50 53 56 59

for(i in spec.cols.to.loop){
  threats[,i]=gsub(tolower(threats[,i]), pattern= 2, replacement=0)
  threats[,i]=gsub(tolower(threats[,i]), pattern= 3, replacement=-1)
  }
#________________________________________________________________________________________________

behaviour=read.csv(file="data/Behavior.csv",  header=TRUE, sep=",",fill=F)  ##
behaviour$Poaching_threat_in_NP[behaviour$Poaching_threat_in_NP=="1 (in this case ILLEGAL FISHING is a threat)"]=NA
behaviour$Poaching_threat_in_NP=as.numeric(as.character(behaviour$Poaching_threat_in_NP))
spec.cols.to.loop<-which(grepl(colnames(behaviour), pattern="_change", fixed=T))
 # [1]  8 11 14 17 20 23
for(i in spec.cols.to.loop){
  behaviour[,i]=gsub(tolower(behaviour[,i]), pattern= 2, replacement=0)
  behaviour[,i]=gsub(tolower(behaviour[,i]), pattern= 3, replacement=-1)
  }
      
vars=c("Poaching_threat_in_NP" ,"Poaching_threat_out_NP" ,"Illegal_logging" ,"Illegal_mining" ,"Comply_rules","Encroach_agri_NP" ,  "Encroach_livestock_NP" ,"Set_fire" )
behaviour$Poaching_threat_in_NP[behaviour$ Country=="Poland"& !is.na(behaviour$ Country)& behaviour$Poaching_threat_in_NP==4 &!is.na(behaviour$Poaching_threat_in_NP)]=5
 
#--------------------------------------------------------------------------------------
poaching=merge(behaviour, threats, by=c("WDPA_ID"))

#standardize to 0:1 questioner data
vars1=c("Poaching_threat_in_NP","Hunting_trapping")
xx=lapply(vars1, function(x){
  cx=poaching[,x]-1
  return(poaching[,paste("st_",x,sep="")]<<-cx/max(cx, na.rm=T))
 }) 
# turn high hunting -pressure into 1 low into 0
vars2=paste("st_",vars1,sep="")
xx=lapply(vars2, function(x){
  poaching[,paste("r_",x,sep="")]<<-((poaching[,x]*(-1))+1)
})

vars4=c("Poaching_threat_out_NP","Killing_human_wildlife_conflict")
xx=lapply(vars4, function(x){
  cx=poaching[,x]-1
  return(poaching[,paste("st_",x,sep="")]<<-cx/max(cx, na.rm=T))
 }) 
# turn high hunting -pressure into 1 low into 0
vars5=paste("st_",vars4,sep="")
xx=lapply(vars5, function(x){
  poaching[,paste("r_",x,sep="")]<<-((poaching[,x]*(-1))+1)
})

plot(poaching$Poaching_threat_in_NP, poaching$r_st_Poaching_threat_in_NP)
####Abundance mean
 #  neue spalte
enqdata$predator=c("Non-predator")
enqdata$predator[enqdata$Species_group=="raptors"]="predator"
enqdata$predator[enqdata$Species_group=="Small mammalian predators"]="predator"
enqdata$predator[enqdata$Species_group=="Top mammalian predators"]="predator"
enqdata$predator[enqdata$predator=="predator"]=1 
enqdata$predator[enqdata$predator=="Non-predator"]=0  

#--------------------------------------------------------------------------------------
# MERGE DATA 
alldata=merge(motivation, poaching, by=c("WDPA_ID"))

#--------------------------------------------------------------------------------------
# MERGE DATA 

####as binomial
####POACHING

alldata$Poach_bin=alldata$r_st_Hunting_trapping        #Severity (1=very high, 2=high, 3=moderate, 4=low, 5 very low
alldata$Poach_bin[alldata$r_st_Hunting_trapping>0.5]=1
alldata$Poach_bin[alldata$r_st_Hunting_trapping<=0.5]=0 #absent

###HUMAN WILDLIFE CONFLICT
alldata$HWC_bin=alldata$r_st_Killing_human_wildlife_conflict        #Severity (1=very high, 2=high, 3=moderate, 4=low, 5 very low
alldata$HWC_bin[alldata$r_st_Killing_human_wildlife_conflict>0.5]=1
alldata$HWC_bin[alldata$r_st_Killing_human_wildlife_conflict<=0.5]=0 #absent
table(alldata$Poach_bin)
# 0  1 
#70 42 

 table(alldata$HWC_bin)
# 0  1 
#77 20 

##agregate
aggdata <-aggregate(enqdata$Abundance_01, by=list(enqdata$WDPA_PID), FUN=mean, na.rm=TRUE)
pred_data=subset(enqdata, enqdata$predator==1)
aggdata_pred <-aggregate(pred_data$Abundance_01, by=list(pred_data$WDPA_PID), FUN=mean, na.rm=TRUE)

alldata$Abundance_predMean=aggdata_pred$x[match(alldata$WDPA_ID, aggdata_pred$Group.1)]
alldata$Abundance_predMean[is.na(alldata$Abundance_predMean)]=0 

alldata$Abundance_Mean=aggdata$x[match(alldata$WDPA_ID, aggdata$Group.1)]

alldata$HDI_2017=enqdata$HDI_2017[match(alldata$WDPA_ID, enqdata$WDPA_PID)]
alldata$st_HDI_2017=enqdata$st_HDI_2017[match(alldata$WDPA_ID, enqdata$WDPA_PID)]
alldata$PopDens2015=enqdata$PopDens2015[match(alldata$WDPA_ID, enqdata$WDPA_PID)]
alldata$st_lg_PopDens2015=enqdata$st_lg_PopDens2015[match(alldata$WDPA_ID, enqdata$WDPA_PID)]
alldata$size=enqdata$size[match(alldata$WDPA_ID,enqdata$WDPA_PID)]
alldata$st_lg_size=enqdata$st_lg_size[match(alldata$WDPA_ID,enqdata$WDPA_PID)]
alldata$lat=enqdata$lat[match(alldata$WDPA_ID,enqdata$WDPA_PID)]
alldata$long=enqdata$long[match(alldata$WDPA_ID,enqdata$WDPA_PID)]
alldata$CommAttitudeCulture_index=nqdata$CommAttitudeCulture_index[match(alldata$WDPA_ID,nqdata$WDPA_PID)]
alldata$Protection_3_interv=nqdata$Protection_3_interv[match(alldata$WDPA_ID,nqdata$WDPA_PID)]
alldata$CommunityIntervention_index=nqdata$CommunityIntervention_index[match(alldata$WDPA_ID,nqdata$WDPA_PID)]


covariates=c("st_HDI_2017","st_lg_size","st_lg_PopDens2015","CommAttitudeCulture_index","Abundance_predMean","Abundance_Mean","st_lg_PopDens2015","Protection_3_interv","CommunityIntervention_index")
xx=lapply(covariates, function(x){
  alldata[,paste("z_",x,sep="")]<<-scale(alldata[,x])
})

vars=c("Poach_bin","z_Abundance_Mean","z_st_HDI_2017","z_st_lg_PopDens2015","z_st_lg_size","z_CommAttitudeCulture_index","z_Protection_3_interv","z_CommunityIntervention_index","Country","long","lat")
                                                                                   
xdata=alldata[,c(vars)]
sdata=alldata[complete.cases(xdata),]
nrow(sdata)
#[1] 110


library(brms)
options (mc.cores=parallel::detectCores ())
#----------------------------------------------------------------------------------------------------------------------
priorx = c(set_prior("normal(0,1)", class = "lscale"),
               set_prior("normal(0,1)", class = "sdgp"),
               set_prior("normal(0,1)", class = "b"),  # predictors
#               set_prior("normal(0,1)", class = "b", coef = "z_st_HDI_2017"), # perhaps single prior for predictor 
               set_prior("normal(0,1)", class = "sd") # for random slopes
)

#----------------------------------------------------------------------------------------------------------------------
(st=Sys.time())
res.brm.full.st.poach=brm(Poach_bin~z_st_lg_PopDens2015+z_st_HDI_2017+z_CommAttitudeCulture_index+z_Protection_3_interv+z_CommunityIntervention_index+z_Abundance_Mean+z_st_lg_size
			+ gp(long, lat, gr=T)
			+(1+z_st_lg_PopDens2015+z_CommAttitudeCulture_index+z_Protection_3_interv+z_CommunityIntervention_index+z_Abundance_Mean+z_st_lg_size|Country)
,data=sdata, family=bernoulli, prior = priorx,
sample_prior = TRUE,warmup = 1000,iter = 2000, chains = 4,control = list(adapt_delta = 0.99, max_treedepth = 16))
summary(res.brm.full.st.poach)

#Population-Level Effects: 
#                              Estimate Est.Error l-95% CI u-95% CI Rhat Bulk_ESS Tail_ESS
#Intercept                        -1.28      0.52    -2.38    -0.34 1.00     3763     2910
#z_st_lg_PopDens2015              -0.34      0.46    -1.23     0.58 1.00     3815     3088
#z_st_HDI_2017                    -1.58      0.48    -2.59    -0.65 1.00     3846     3326
#z_CommAttitudeCulture_index      -0.50      0.45    -1.39     0.38 1.00     4600     2943
#z_Protection_3_interv            -0.26      0.42    -1.12     0.55 1.00     4482     2736
#z_CommunityIntervention_index    -0.42      0.47    -1.39     0.52 1.00     4140     3043
#z_Abundance_Mean                 -0.76      0.44    -1.69     0.06 1.00     3850     3216
#z_st_lg_size                      0.13      0.49    -0.78     1.14 1.00     3934     3249


#----------------------------------------------------------------------------------------------------------------------
(st=Sys.time())
res.brm.full.st.HWC=brm(HWC_bin~z_st_lg_PopDens2015+z_st_HDI_2017+z_CommAttitudeCulture_index+z_Protection_3_interv+z_CommunityIntervention_index+z_Abundance_Mean+z_st_lg_size
			+ gp(long, lat, gr=T)
			+(1+z_st_lg_PopDens2015+z_CommAttitudeCulture_index+z_Protection_3_interv+z_CommunityIntervention_index+z_Abundance_Mean+z_st_lg_size|Country)
,data=ddata, family=bernoulli, prior = priorx,
sample_prior = TRUE,warmup = 1000,iter = 2000, chains = 4,control = list(adapt_delta = 0.99, max_treedepth = 16))
summary(res.brm.full.st.HWC)

#Population-Level Effects: 
#                              Estimate Est.Error l-95% CI u-95% CI Rhat Bulk_ESS Tail_ESS
#Intercept                        -2.58      0.67    -4.11    -1.43 1.00     2492     1953
#z_st_lg_PopDens2015               0.96      0.53    -0.06     2.04 1.00     4462     3293
#z_st_HDI_2017                     0.37      0.50    -0.62     1.35 1.00     4365     3249
#z_CommAttitudeCulture_index      -0.52      0.47    -1.47     0.40 1.00     4930     2822
#z_Protection_3_interv            -0.36      0.46    -1.27     0.54 1.00     4413     3109
#z_CommunityIntervention_index     0.40      0.49    -0.55     1.39 1.00     3910     2878
#z_Abundance_Mean                 -0.59      0.48    -1.57     0.37 1.00     4393     2700
#z_st_lg_size                      0.61      0.50    -0.40     1.58 1.00     4835     3361


###null modell
(st=Sys.time())
null.res.brm.full.st.poach=brm(Poach_bin~z_Abundance_Mean+z_st_lg_size
			+ gp(long, lat, gr=T)
			+(1+z_st_lg_PopDens2015+z_CommAttitudeCulture_index+z_Protection_3_interv+z_CommunityIntervention_index+z_Abundance_Mean+z_st_lg_size|Country)
,data=sdata, family=bernoulli, prior = priorx,
sample_prior = TRUE,warmup = 1000,iter = 2000, chains = 4,control = list(adapt_delta = 0.99, max_treedepth = 16))
summary(null.res.brm.full.st.poach)


(st=Sys.time())
null.res.brm.full.st.HWC=brm(HWC_bin~z_Abundance_Mean+z_st_lg_size
			+ gp(long, lat, gr=T)
			+(1+z_st_lg_PopDens2015+z_CommAttitudeCulture_index+z_Protection_3_interv+z_CommunityIntervention_index+z_Abundance_Mean+z_st_lg_size|Country)
,data=ddata, family=bernoulli, prior = priorx,
sample_prior = TRUE,warmup = 1000,iter = 2000, chains = 4,control = list(adapt_delta = 0.99, max_treedepth = 16))
summary(null.res.brm.full.st.HWC)


#Sensitivity analyses:
#### including moderate:

####POACHING

alldata$Poach_bin=alldata$r_st_Hunting_trapping        #Severity (1=very high, 2=high, 3=moderate, 4=low, 5 very low
alldata$Poach_bin[alldata$r_st_Hunting_trapping>=0.5]=1
alldata$Poach_bin[alldata$r_st_Hunting_trapping<0.5]=0 #absent
table(alldata$Poach_bin)
# 0  1 
#43 69 

###HUMAN WILDLIFE CONFLICT
alldata$HWC_bin=alldata$r_st_Killing_human_wildlife_conflict        #Severity (1=very high, 2=high, 3=moderate, 4=low, 5 very low
alldata$HWC_bin[alldata$r_st_Killing_human_wildlife_conflict>=0.5]=1
alldata$HWC_bin[alldata$r_st_Killing_human_wildlife_conflict<0.5]=0 #absent
table(alldata$HWC_bin)

#  0  1 
#62 35 


##agregate
aggdata <-aggregate(enqdata$Abundance_01, by=list(enqdata$WDPA_PID), FUN=mean, na.rm=TRUE)
pred_data=subset(enqdata, enqdata$predator==1)
aggdata_pred <-aggregate(pred_data$Abundance_01, by=list(pred_data$WDPA_PID), FUN=mean, na.rm=TRUE)
alldata$Abundance_predMean=aggdata_pred$x[match(alldata$WDPA_ID, aggdata_pred$Group.1)]
alldata$Abundance_predMean[is.na(alldata$Abundance_predMean)]=0 
alldata$Abundance_Mean=aggdata$x[match(alldata$WDPA_ID, aggdata$Group.1)]
alldata$HDI_2017=enqdata$HDI_2017[match(alldata$WDPA_ID, enqdata$WDPA_PID)]
alldata$st_HDI_2017=enqdata$st_HDI_2017[match(alldata$WDPA_ID, enqdata$WDPA_PID)]
alldata$PopDens2015=enqdata$PopDens2015[match(alldata$WDPA_ID, enqdata$WDPA_PID)]
alldata$st_lg_PopDens2015=enqdata$st_lg_PopDens2015[match(alldata$WDPA_ID, enqdata$WDPA_PID)]
alldata$size=enqdata$size[match(alldata$WDPA_ID,enqdata$WDPA_PID)]
alldata$st_lg_size=enqdata$st_lg_size[match(alldata$WDPA_ID,enqdata$WDPA_PID)]
alldata$lat=enqdata$lat[match(alldata$WDPA_ID,enqdata$WDPA_PID)]
alldata$long=enqdata$long[match(alldata$WDPA_ID,enqdata$WDPA_PID)]
alldata$CommAttitudeCulture_index=nqdata$CommAttitudeCulture_index[match(alldata$WDPA_ID,nqdata$WDPA_PID)]
alldata$ProtectionEffort_soceco3_index=nqdata$ProtectionEffort_soceco3_index[match(alldata$WDPA_ID,nqdata$WDPA_PID)]
alldata$Protection_3_interv=nqdata$Protection_3_interv[match(alldata$WDPA_ID,nqdata$WDPA_PID)]
alldata$CommunityIntervention_index=nqdata$CommunityIntervention_index[match(alldata$WDPA_ID,nqdata$WDPA_PID)]


covariates=c("st_HDI_2017","st_lg_size","st_lg_PopDens2015","CommAttitudeCulture_index","Abundance_predMean","Abundance_Mean","st_lg_PopDens2015","Protection_3_interv","CommunityIntervention_index")
xx=lapply(covariates, function(x){
  alldata[,paste("z_",x,sep="")]<<-scale(alldata[,x])
})

vars2=c("HWC_bin","z_Abundance_Mean","z_st_HDI_2017","z_st_lg_PopDens2015","z_st_lg_size","z_CommAttitudeCulture_index","z_Protection_3_interv","z_CommunityIntervention_index","Country","long","lat")

xdata=alldata[,c(vars2)]
ddata=alldata[complete.cases(xdata),]
nrow(ddata)

vars=c("Poach_bin","z_Abundance_Mean","z_st_HDI_2017","z_st_lg_PopDens2015","z_st_lg_size","z_CommAttitudeCulture_index","z_Protection_3_interv","z_CommunityIntervention_index","Country","long","lat")
                                                                                   
xdata=alldata[,c(vars)]
sdata=alldata[complete.cases(xdata),]
nrow(sdata)

library(brms)

#----------------------------------------------------------------------------------------------------------------------
library(brms)
options (mc.cores=parallel::detectCores ())
#----------------------------------------------------------------------------------------------------------------------
priorx = c(set_prior("normal(0,1)", class = "lscale"),
               set_prior("normal(0,1)", class = "sdgp"),
               set_prior("normal(0,1)", class = "b"),  # predictors
#               set_prior("normal(0,1)", class = "b", coef = "z_st_HDI_2017"), # perhaps single prior for predictor 
               set_prior("normal(0,1)", class = "sd") # for random slopes
)
#----------------------------------------------------------------------------------------------------------------------
(st=Sys.time())
res.brm.full.st.poachm=brm(Poach_bin~z_st_lg_PopDens2015+z_st_HDI_2017+z_CommAttitudeCulture_index+z_Protection_3_interv+z_CommunityIntervention_index+z_Abundance_Mean+z_st_lg_size
			+ gp(long, lat, gr=T)
			+(1+z_st_lg_PopDens2015+z_CommAttitudeCulture_index+z_Protection_3_interv+z_CommunityIntervention_index+z_Abundance_Mean+z_st_lg_size|Country)
,data=sdata, family=bernoulli, prior = priorx,
sample_prior = TRUE,warmup = 1000,iter = 10000, chains = 4,control = list(adapt_delta = 0.99, max_treedepth = 16))
summary(res.brm.full.st.poachm)  ##
(st=Sys.time())
#Population-Level Effects: 
#                              Estimate Est.Error l-95% CI u-95% CI Rhat Bulk_ESS Tail_ESS
#Intercept                         1.09      0.60    -0.06     2.32 1.00    17376    20535
#z_st_lg_PopDens2015              -0.07      0.48    -1.04     0.88 1.00    24813    25755
#z_st_HDI_2017                    -1.43      0.51    -2.49    -0.46 1.00    24695    26461
#z_CommAttitudeCulture_index      -0.54      0.46    -1.45     0.35 1.00    26933    25798
#z_Protection_3_interv            -0.45      0.45    -1.36     0.42 1.00    28159    26581
#z_CommunityIntervention_index    -0.36      0.52    -1.38     0.67 1.00    28735    26884
#z_Abundance_Mean                 -0.74      0.50    -1.77     0.18 1.00    26664    24122
#z_st_lg_size                      0.51      0.51    -0.49     1.53 1.00    28252    26098


res.brm.full.st.HWCm=brm(HWC_bin~z_st_lg_PopDens2015+z_st_HDI_2017+z_CommAttitudeCulture_index+z_Protection_3_interv+z_CommunityIntervention_index+z_Abundance_Mean+z_st_lg_size
			+ gp(long, lat, gr=T)
			+(1+z_st_lg_PopDens2015+z_CommAttitudeCulture_index+z_Protection_3_interv+z_CommunityIntervention_index+z_Abundance_Mean+z_st_lg_size|Country)
,data=ddata, family=bernoulli, prior = priorx,
sample_prior = TRUE,warmup = 1000,iter = 10000, chains = 4,control = list(adapt_delta = 0.99, max_treedepth = 16))
(st=Sys.time())summary(res.brm.full.st.HWCm)

#Population-Level Effects: 
#                              Estimate Est.Error l-95% CI u-95% CI Rhat Bulk_ESS Tail_ESS
#Intercept                        -1.00      0.57    -2.18     0.04 1.00    22765    21905
#z_st_lg_PopDens2015               0.87      0.52    -0.14     1.93 1.00    36195    29358
#z_st_HDI_2017                    -0.35      0.49    -1.32     0.61 1.00    37293    29717
#z_CommAttitudeCulture_index      -0.53      0.44    -1.42     0.31 1.00    37691    27156
#z_Protection_3_interv            -0.01      0.42    -0.84     0.83 1.00    36730    28279
#z_CommunityIntervention_index     0.09      0.46    -0.82     1.00 1.00    39571    28887
#z_Abundance_Mean                 -0.13      0.44    -1.00     0.72 1.00    38532    28146
#z_st_lg_size                      0.29      0.47    -0.63     1.22 1.00    37391    28664


null.res.brm.full.st.poach=brm(Poach_bin~z_Abundance_Mean+z_st_lg_size
			+ gp(long, lat, gr=T)
			+(1+z_st_lg_PopDens2015+z_CommAttitudeCulture_index+z_Protection_3_interv+z_CommunityIntervention_index+z_Abundance_Mean+z_st_lg_size|Country)
,data=sdata, family=bernoulli, prior = priorx,
sample_prior = TRUE,warmup = 1000,iter = 2000, chains = 4,control = list(adapt_delta = 0.99, max_treedepth = 16))
summary(null.res.brm.full.st.poach)


(st=Sys.time())
null.res.brm.full.st.HWC=brm(HWC_bin~z_Abundance_Mean+z_st_lg_size
			+ gp(long, lat, gr=T)
			+(1+z_st_lg_PopDens2015+z_CommAttitudeCulture_index+z_Protection_3_interv+z_CommunityIntervention_index+z_Abundance_Mean+z_st_lg_size|Country)
,data=ddata, family=bernoulli, prior = priorx,
sample_prior = TRUE,warmup = 1000,iter = 2000, chains = 4,control = list(adapt_delta = 0.99, max_treedepth = 16))
summary(null.res.brm.full.st.HWC)
