# Supplementary material for: Analysis of differences and commonalities in wildlife hunting across the Africa-Europe South-North gradient
Source: PLoS Biol. 2022 Aug 30;20(8):e3001707. doi: 10.1371/journal.pbio.3001707 (PMC9426919; doi:10.1371/journal.pbio.3001707)
Supplement: S3 Script — (R) [file pbio.3001707.s015.r]

# INDICES: COMMUNITY BASED 
#-----------------------------------------------------------------------------------------------------------------------------------------------------------
# Education/Awareness/Involvement
#-----------------------------------------------------------------------------------------------------------------------------------------------------------
ind="Involv_index" #CBC (Community based conservation)
vars=c(c("st_Decion_making_current","st_Participation_NP_protection_current","st_Village_chief_current")
)
inx=unlist(lapply(1:nrow(nqdata),function(x){
  return(mean(unlist(nqdata[x,vars]), na.rm=T))
}))
nqdata[,ind]=inx
table(nqdata[,ind], useNA = "ifany")
windows();hist(nqdata[,ind],main=ind)

ind="Awareness_index" #CBC (Community based conservation)
vars=c(c("Awareness_creation")
)
inx=unlist(lapply(1:nrow(nqdata),function(x){
  return(mean(unlist(nqdata[x,vars]), na.rm=T))
}))
nqdata[,ind]=inx
table(nqdata[,ind], useNA = "ifany")
windows();hist(nqdata[,ind],main=ind)

#------------------------------------------------------------------------------------------------------------------
ind="CommEconLiveliBenefit_index" 
vars=c(c("st_NP_relatedBnefit_current","st_NP_related_econBenefit_Current","st_TourismBenefit_current","st_ResourceAccess_current")
,c("Alt_Livelihoods","Alt_Livelihoods2","Community_school","Community_health","Community_roads","Community_others")
,c("PES","PES2")
)
inx=unlist(lapply(1:nrow(nqdata),function(x){
  return(mean(unlist(nqdata[x,vars]), na.rm=T))
}))
nqdata[,ind]=inx
table(nqdata[,ind], useNA = "ifany")
windows();hist(nqdata[,ind],main=ind)

ind="CommEconBenefit_index" 
vars=c(c("st_NP_relatedBnefit_current","st_NP_related_econBenefit_Current","st_TourismBenefit_current","st_ResourceAccess_current")
,c("PES","PES2")
)
inx=unlist(lapply(1:nrow(nqdata),function(x){
  return(mean(unlist(nqdata[x,vars]), na.rm=T))
}))
nqdata[,ind]=inx
table(nqdata[,ind], useNA = "ifany")
windows();hist(nqdata[,ind],main=ind)

ind="CommLiveli_index" 
vars=c(c("Alt_Livelihoods","Alt_Livelihoods2","Community_school","Community_health","Community_roads","Community_others")
)
inx=unlist(lapply(1:nrow(nqdata),function(x){
  return(mean(unlist(nqdata[x,vars]), na.rm=T))
}))
nqdata[,ind]=inx
table(nqdata[,ind], useNA = "ifany")
windows();hist(nqdata[,ind],main=ind)

#-------------------------------------------------------------------------------------------------------------------------
behaviour=read.csv(file="data/Behavior.csv",  header=TRUE, sep=",",fill=F)  ##
behaviour$Poaching_threat_in_NP[behaviour$Poaching_threat_in_NP=="1 (in this case ILLEGAL FISHING is a threat)"]=NA
behaviour$Poaching_threat_in_NP=as.numeric(as.character(behaviour$Poaching_threat_in_NP))
spec.cols.to.loop<-which(grepl(colnames(behaviour), pattern="_change", fixed=T))
 # [1]  8 11 14 17 20 23
for(i in spec.cols.to.loop){
  behaviour[,i]=gsub(tolower(behaviour[,i]), pattern= 2, replacement=0)
  behaviour[,i]=gsub(tolower(behaviour[,i]), pattern= 3, replacement=-1)
  }
  
vars=c("Poaching_threat_in_NP" ,"Poaching_threat_out_NP" ,"Illegal_logging" ,"Illegal_mining" ,"Comply_rules","Encroach_agri_NP" ,  "Encroach_livestock_NP" ,"Set_fire" )
behaviour$Poaching_threat_in_NP[behaviour$ Country=="Poland"& !is.na(behaviour$ Country)& behaviour$Poaching_threat_in_NP==4 &!is.na(behaviour$Poaching_threat_in_NP)]=5
 
xtest.data=read.csv(file="data/xtest.data2.csv",  header=TRUE, sep=",",fill=F)  ##

length(unique(xtest.data$Xspecies))
xtest.data$Species_group=enqdata$Species_group[match(xtest.data$Xspecies,enqdata$Scintific_name)]
xtest.data$Continent=nqdata$Continent[match(xtest.data$WDPA_ID,nqdata$WDPA_PID)]
xtest.data$Country=nqdata$Country[match(xtest.data$WDPA_ID,nqdata$WDPA_PID)]
xtest.data$NP=nqdata$NP.x[match(xtest.data$WDPA_ID,nqdata$WDPA_PID)]
xtest.data$HDI_2017=nqdata$HDI_2017[match(xtest.data$WDPA_ID,nqdata$WDPA_PID)]
xtest.data$st_HDI_2017=nqdata$st_HDI_2017[match(xtest.data$WDPA_ID,nqdata$WDPA_PID)]
xtest.data$PopDens2015=nqdata$PopDens2015[match(xtest.data$WDPA_ID,nqdata$WDPA_PID)]
xtest.data$st_lg_PopDens2015=nqdata$st_lg_PopDens2015[match(xtest.data$WDPA_ID,nqdata$WDPA_PID)]
xtest.data$Country=nqdata$Country[match(xtest.data$WDPA_ID,nqdata$WDPA_PID)]
xtest.data$size=nqdata$size[match(xtest.data$WDPA_ID,nqdata$WDPA_PID)]
xtest.data$st_lg_size=nqdata$st_lg_size[match(xtest.data$WDPA_ID,nqdata$WDPA_PID)]
xtest.data$CommAttitudeCulture_index=nqdata$CommAttitudeCulture_index[match(xtest.data$WDPA_ID,nqdata$WDPA_PID)]
xtest.data$CommunityIntervention_index=nqdata$CommunityIntervention_index[match(xtest.data$WDPA_ID,nqdata$WDPA_PID)]
xtest.data$Protection_3_interv=nqdata$Protection_3_interv[match(xtest.data$WDPA_ID,nqdata$WDPA_PID)]
xtest.data$long=nqdata$long[match(xtest.data$WDPA_ID,nqdata$WDPA_PID)]
xtest.data$lat=nqdata$lat[match(xtest.data$WDPA_ID,nqdata$WDPA_PID)]
vars=c("Species_group","st_HDI_2017","st_lg_size","CommAttitudeCulture_index","st_lg_PopDens2015","Continent","NP","Xspecies","long","lat","CommunityIntervention_index","Protection_3_interv")
xdata=xtest.data[,c(vars)]
sdata=xtest.data[complete.cases(xdata),]
nrow(sdata)
 #[1] 282

sdata$predator=c("Non-predator")
sdata$predator[sdata$Species_group=="raptors"]="predator"
sdata$predator[sdata$Species_group=="Small mammalian predators"]="predator"
sdata$predator[sdata$Species_group=="Top mammalian predators"]="predator"
sdata$predator[sdata$predator=="predator"]=1 
sdata$predator[sdata$predator=="Non-predator"]=0  
sdata$predator=as.numeric(sdata$predator)
 table(sdata$predator)
#  0   1 
#178 104 

covariates=c("st_HDI_2017","st_lg_size","CommAttitudeCulture_index","st_lg_PopDens2015","CommunityIntervention_index","Protection_3_interv")
#covariates=c("st_HDI_2017","st_lg_size","CommAttitudeCulture_index","st_lg_PopDens2015")
xx=lapply(covariates, function(x){
  sdata[,paste("z_",x,sep="")]<<-scale(sdata[,x])
})
### 
#----------------------------------------------------------------------------------------------------------------------
# BRMS
#----------------------------------------------------------------------------------------------------------------------
library(brms)
options (mc.cores=parallel::detectCores ())

##agregate
enqdata$predator=c("Non-predator")
enqdata$predator[enqdata$Species_group=="raptors"]="predator"
enqdata$predator[enqdata$Species_group=="Small mammalian predators"]="predator"
enqdata$predator[enqdata$Species_group=="Top mammalian predators"]="predator"
enqdata$predator[enqdata$predator=="predator"]=1 
enqdata$predator[enqdata$predator=="Non-predator"]=0  

pred_data=subset(enqdata, enqdata$predator==1)
aggdata_pred <-aggregate(pred_data$Abundance_01, by=list(pred_data$WDPA_PID), FUN=mean, na.rm=TRUE)

sdata$Abundance_predMean=aggdata_pred$x[match(sdata$WDPA_ID, aggdata_pred$Group.1)]
sdata$Abundance_predMean[is.na(sdata$Abundance_predMean)]=0 


covariates=c("Abundance_predMean")

xx=lapply(covariates, function(x){
  sdata[,paste("z_",x,sep="")]<<-scale(sdata[,x])
})

vars2=c("predator","z_Abundance_predMean","z_st_HDI_2017","z_st_lg_PopDens2015","z_st_lg_size",
"z_CommAttitudeCulture_index","z_Protection_3_interv","z_CommunityIntervention_index","Country","long","lat")

xdata=sdata[,c(vars2)]
ddata=sdata[complete.cases(xdata),]
nrow(sdata)

library(brms)
options (mc.cores=parallel::detectCores ())
#----------------------------------------------------------------------------------------------------------------------
priorx = c(set_prior("normal(0,1)", class = "lscale"),
               set_prior("normal(0,1)", class = "sdgp"),
               set_prior("normal(0,1)", class = "b"),  # predictors
#               set_prior("normal(0,1)", class = "b", coef = "z_st_HDI_2017"), # perhaps single prior for predictor 
               set_prior("normal(0,1)", class = "sd") # for random slopes
)

res.brm.full.pred2a=brm(predator~z_st_HDI_2017+z_st_lg_size+z_CommAttitudeCulture_index+z_st_lg_PopDens2015+CommunityIntervention_index+Protection_3_interv+z_Abundance_predMean 
            +gp(long, lat, gr=T) 
            +(1+z_st_lg_size+z_CommAttitudeCulture_index+z_st_lg_PopDens2015+CommunityIntervention_index+Protection_3_interv+z_Abundance_predMean|Country)
            ,data=sdata, family=bernoulli, prior = priorx,
sample_prior = TRUE,warmup = 1000,iter = 10000, chains = 4,control = list(adapt_delta = 0.99, max_treedepth = 16))

#Population-Level Effects: 
#                            Estimate Est.Error l-95% CI u-95% CI Rhat Bulk_ESS Tail_ESS
#Intercept                      -0.99      0.98    -2.91     0.93 1.00    22995    17266
#z_st_HDI_2017                   1.22      0.62    -0.11     2.36 1.00     8041    10023
#z_st_lg_size                   -0.20      0.46    -1.13     0.68 1.00    25703    24350
#z_CommAttitudeCulture_index    -0.06      0.33    -0.72     0.60 1.00    28804    27231
#z_st_lg_PopDens2015             0.14      0.50    -0.84     1.14 1.00    20883    24975
#CommunityIntervention_index    -0.24      0.94    -2.09     1.61 1.00    55496    27844
#Protection_3_interv            -0.36      0.78    -1.88     1.16 1.00    49944    28330
#z_Abundance_predMean            0.57      0.45    -0.31     1.49 1.00    23180    25493
