# Supplementary material for: Analysis of differences and commonalities in wildlife hunting across the Africa-Europe South-North gradient
Source: PLoS Biol. 2022 Aug 30;20(8):e3001707. doi: 10.1371/journal.pbio.3001707 (PMC9426919; doi:10.1371/journal.pbio.3001707)
Supplement: S4 Script — (R) [file pbio.3001707.s016.r]

behaviour=read.csv(file="data/Behavior.csv",  header=TRUE, sep=",",fill=F)  ##
behaviour$Poaching_threat_in_NP[behaviour$Poaching_threat_in_NP=="1 (in this case ILLEGAL FISHING is a threat)"]=NA
behaviour$Poaching_threat_in_NP=as.numeric(as.character(behaviour$Poaching_threat_in_NP))
spec.cols.to.loop<-which(grepl(colnames(behaviour), pattern="_change", fixed=T))
 # [1]  8 11 14 17 20 23
for(i in spec.cols.to.loop){
  behaviour[,i]=gsub(tolower(behaviour[,i]), pattern= 2, replacement=0)
  behaviour[,i]=gsub(tolower(behaviour[,i]), pattern= 3, replacement=-1)
  }
      
vars=c("Poaching_threat_in_NP" ,"Poaching_threat_out_NP" ,"Illegal_logging" ,"Illegal_mining" ,"Comply_rules","Encroach_agri_NP" ,  "Encroach_livestock_NP" ,"Set_fire" )
# INDICES 
#--------------------------------------------------------------------------------------------------------------------------------------
# Attitude/Culture
#--------------------------------------------------------------------------------------------------------------------------------------
# LOCAL BACKGROUND:
ind="CommAttitudeCulture_index"
vars=c(
 c("st_Supportive_culture","st_Willingness","st_Trust.Towards.community")
,c("st_Attitude_NP_current","st_Park_authority_current","st_Trust_current","st_Wilflife.Protect_current","r_st_Want.NPLand_Current","st_Satisfied_current","st_support_NP_current")
,c("st_Befit_satisfaction_current")
)
inx=unlist(lapply(1:nrow(nqdata),function(x){
  return(mean(unlist(nqdata[x,vars]), na.rm=T))
}))
nqdata[,ind]=inx
table(nqdata[,ind], useNA = "ifany")
windows();hist(nqdata[,ind],main=ind)

#--------------------------------------------------------------------------------------------------------------------------------------
# INTERVENTIONS
#--------------------------------------------------------------------------------------------------------------------------------------
#PROTECTION BASED
ind="Protection_3_interv"
table(qdata$Protection_3_interv, useNA = "ifany")
vars=c("Buffor_zone","Regular_patrol","research_institute")
inx=unlist(lapply(1:nrow(nqdata),function(x){
  return(mean(unlist(nqdata[x,vars]), na.rm=T))
}))
nqdata[,ind]=inx
table(nqdata[,ind], useNA = "ifany")
windows();hist(nqdata[,ind],main=ind)

#--------------------------------------------------------------------------------------------------------------------------------------
# COMMUNITY BASED 
#-----------------------------------------------------------------------------------------------------------------------------------------------------------
# Education/Awareness/Involvement
#-----------------------------------------------------------------------------------------------------------------------------------------------------------
ind="EduAwarenessInvolv_index" #CBC (Community based conservation)
vars=c(c("Awareness_creation","CBC")
,c("st_Decion_making_current","st_Culture_NP_current","st_Participation_NP_protection_current","st_Village_chief_current")
)
inx=unlist(lapply(1:nrow(nqdata),function(x){
  return(mean(unlist(nqdata[x,vars]), na.rm=T))
}))
nqdata[,ind]=inx
table(nqdata[,ind], useNA = "ifany")
windows();hist(nqdata[,ind],main=ind)

#------------------------------------------------------------------------------------------------------------------
ind="CommEconLiveliBenefit_index" 
vars=c(c("st_NP_relatedBnefit_current","st_NP_related_econBenefit_Current","st_TourismBenefit_current","st_ResourceAccess_current")
,c("Alt_Livelihoods","Alt_Livelihoods2","Community_school","Community_health","Community_roads","Community_others")
,c("PES","PES2") 
)
inx=unlist(lapply(1:nrow(nqdata),function(x){
  return(mean(unlist(nqdata[x,vars]), na.rm=T))
}))
nqdata[,ind]=inx
table(nqdata[,ind], useNA = "ifany")
windows();hist(nqdata[,ind],main=ind)

#--------------------------------------------------------------------------------------------------------------------------------------
# META INDICES 
#-----------------------------------------------------------------------------------------------
ind="CommunityIntervention_index"
vars=c("EduAwarenessInvolv_index","CommEconLiveliBenefit_index")
inx=unlist(lapply(1:nrow(nqdata),function(x){
  return(mean(unlist(nqdata[x,vars]), na.rm=T))
}))
nqdata[,ind]=inx
table(nqdata[,ind], useNA = "ifany")
windows();hist(nqdata[,ind],main=ind)


#-----------------------------------------------------------------------------------------------
ind="ProtectionEffort_index"
vars=c("EduAwarenessInvolv_index","CommEconBenefitS_index","Govt_support_index","ManagementBudget_index")
inx=unlist(lapply(1:nrow(nqdata),function(x){
  return(mean(unlist(nqdata[x,vars]), na.rm=T))
}))
nqdata[,ind]=inx
table(nqdata[,ind], useNA = "ifany")
windows();hist(nqdata[,ind],main=ind)

#-----------------------------------------------------------------------------------------------
ind="ProtectionEffort_soceco3_index"
vars=c("EduAwarenessInvolv_index","CommEconBenefitS_index","Govt_support_index","ManagementBudget_index","Protection_3_interv")
inx=unlist(lapply(1:nrow(nqdata),function(x){
  return(mean(unlist(nqdata[x,vars]), na.rm=T))
}))
nqdata[,ind]=inx
table(nqdata[,ind], useNA = "ifany")
windows();hist(nqdata[,ind],main=ind)

#-----------------------------------------------------------------------------------------------
 #standardize to 0:1 questionaer data
vars1=c("Poaching_threat_in_NP","Poaching_threat_out_NP")
xx=lapply(vars1, function(x){
  cx=behaviour[,x]-1
  return(behaviour[,paste("st_",x,sep="")]<<-cx/max(cx, na.rm=T))
 }) 
# turn high hunting -pressure into 1 low into 0
vars2=paste("st_",vars1,sep="")
xx=lapply(vars2, function(x){
  behaviour[,paste("r_",x,sep="")]<<-((behaviour[,x]*(-1))+1)
})

table(behaviour$r_st_Poaching_threat_out_NP)
table(behaviour$r_st_Poaching_threat_in_NP)
# binary 1=strongly agree, 2=agree, 3=slightly agree = 1    diskutieren? testen andere ergebnisse 
behaviour$In_NP_bin=behaviour$r_st_Poaching_threat_in_NP
behaviour$Out_NP_bin=behaviour$r_st_Poaching_threat_out_NP
behaviour$In_NP_bin[behaviour$r_st_Poaching_threat_in_NP>0.5&!is.na(behaviour$r_st_Poaching_threat_in_NP)]=1
behaviour$In_NP_bin[behaviour$r_st_Poaching_threat_in_NP<0.5&!is.na(behaviour$r_st_Poaching_threat_in_NP)]=0
behaviour$Out_NP_bin[behaviour$r_st_Poaching_threat_out_NP>0.5&!is.na(behaviour$r_st_Poaching_threat_out_NP)]=1
behaviour$Out_NP_bin[behaviour$r_st_Poaching_threat_out_NP<0.5&!is.na(behaviour$r_st_Poaching_threat_out_NP)]=0

######
behaviour$CommAttitudeCulture_index=enqdata$CommAttitudeCulture_index[match(behaviour$WDPA_ID,enqdata$WDPA_PID)]
behaviour$ProtectionEffort_soceco3_index=enqdata$ProtectionEffort_soceco3_index[match(behaviour$WDPA_ID,enqdata$WDPA_PID)]
behaviour$long=enqdata$long[match(behaviour$WDPA_ID,enqdata$WDPA_PID)]
behaviour$lat=enqdata$lat[match(behaviour$WDPA_ID,enqdata$WDPA_PID)]
behaviour$st_lg_size=enqdata$st_lg_size[match(behaviour$WDPA_ID,enqdata$WDPA_PID)]
behaviour$st_lg_PopDens2015=enqdata$st_lg_PopDens2015[match(behaviour$WDPA_ID,enqdata$WDPA_PID)]
behaviour$st_HDI_2017=enqdata$st_HDI_2017[match(behaviour$WDPA_ID,enqdata$WDPA_PID)]
behaviour$st_lg_PopDens2015=enqdata$st_lg_PopDens2015[match(behaviour$WDPA_ID,enqdata$WDPA_PID)]
behaviour$st_lg_PopDens2015=enqdata$st_lg_PopDens2015[match(behaviour$WDPA_ID,enqdata$WDPA_PID)]

aggdata <-aggregate(enqdata$Abundance_01, by=list(enqdata$WDPA_PID), FUN=mean, na.rm=TRUE)
behaviour$Abundance_Mean=aggdata$x[match(behaviour$WDPA_ID, aggdata$Group.1)]
xdata=behaviour[,c("In_NP_bin","st_HDI_2017","Country","long","lat","st_lg_size","ProtectionEffort_soceco3_index","CommAttitudeCulture_index","WDPA_ID","st_lg_PopDens2015","Abundance_Mean")]
xdata=xdata[complete.cases(xdata),]
xdata$in_out=rep("in", nrow(xdata))
colnames(xdata)=c("Poaching_threat","st_HDI_2017","Country","long","lat","st_lg_size","ProtectionEffort_soceco3_index","CommAttitudeCulture_index","WDPA_ID","st_lg_PopDens2015","Abundance_Mean","in_out")
ydata=behaviour[,c("Out_NP_bin","st_HDI_2017","Country","long","lat","st_lg_size","ProtectionEffort_soceco3_index","CommAttitudeCulture_index","WDPA_ID","st_lg_PopDens2015","Abundance_Mean")]
ydata=ydata[complete.cases(ydata),]
ydata$in_out=rep("out", nrow(ydata))
colnames(ydata)=c("Poaching_threat","st_HDI_2017","Country","long","lat","st_lg_size","ProtectionEffort_soceco3_index","CommAttitudeCulture_index","WDPA_ID","st_lg_PopDens2015","Abundance_Mean","in_out")
xdata$Protection_3_interv=nqdata$Protection_3_interv[match(xdata$WDPA_ID,nqdata$WDPA_PID)]
xdata$CommunityIntervention_index=nqdata$CommunityIntervention_index[match(xdata$WDPA_ID,nqdata$WDPA_PID)]
ydata$Protection_3_interv=nqdata$Protection_3_interv[match(ydata$WDPA_ID,nqdata$WDPA_PID)]
ydata$CommunityIntervention_index=nqdata$CommunityIntervention_index[match(ydata$WDPA_ID,nqdata$WDPA_PID)]

covariates=c("st_HDI_2017","st_lg_size","CommAttitudeCulture_index","st_lg_PopDens2015","CommunityIntervention_index","Protection_3_interv","Abundance_Mean")
xx=lapply(covariates, function(x){
  xdata[,paste("z_",x,sep="")]<<-scale(xdata[,x])
})
xx=lapply(covariates, function(x){
  ydata[,paste("z_",x,sep="")]<<-scale(ydata[,x])
})
Out=ydata
In=xdata

##Baysian

library(brms)
#-----------------------------------------------------------------------------------------
priorx = c(set_prior("normal(0,1)", class = "lscale"),
               set_prior("normal(0,1)", class = "sdgp"),
               set_prior("normal(0,1)", class = "b"),  # predictors
#               set_prior("normal(0,1)", class = "b", coef = "z_st_HDI_2017"), # perhaps single prior for predictor 
               set_prior("normal(0,1)", class = "sd") # for random slopes
)
#----------------------------------------------------------------------------------------------------------------------
# IN
(st=Sys.time())
res.brm.full.without_In=brm(Poaching_threat ~ z_st_HDI_2017 + z_CommAttitudeCulture_index +  z_Protection_3_interv + z_CommunityIntervention_index + z_st_lg_PopDens2015 + z_st_lg_size+z_Abundance_Mean+
                        + gp(long, lat, gr=T) 
                         +(1 + z_CommAttitudeCulture_index +  z_Protection_3_interv + z_CommunityIntervention_index + z_st_lg_PopDens2015 +z_st_lg_size+z_Abundance_Mean|Country)
                        ,data=In, family=bernoulli, prior = priorx,
sample_prior = TRUE,warmup = 1000,iter = 4000, chains = 4,control = list(adapt_delta = 0.99, max_treedepth = 16))
summary(res.brm.full.without_In)
(st=Sys.time())


##Abundance_01

#Population-Level Effects: 
#                              Estimate Est.Error l-95% CI u-95% CI Rhat Bulk_ESS Tail_ESS
#Intercept                         1.50      0.55     0.48     2.65 1.00     9028     7554
#z_st_HDI_2017                    -1.44      0.51    -2.46    -0.46 1.00    12389    10093  **
#z_CommAttitudeCulture_index      -0.99      0.46    -1.91    -0.12 1.00    14288     9166
#z_Protection_3_interv            -0.58      0.45    -1.51     0.28 1.00    14737     9350
#z_CommunityIntervention_index     0.46      0.51    -0.55     1.45 1.00    14226     9621 *
#z_st_lg_PopDens2015              -0.61      0.50    -1.59     0.40 1.00    12957     9022
#z_st_lg_size                      0.28      0.51    -0.69     1.31 1.00    14655     9170
#z_Abundance_Mean                 -0.36      0.48    -1.32     0.57 1.00    16498     9258

# OUT

(st=Sys.time())
res.brm.full.without_Out=brm(Poaching_threat ~ z_st_HDI_2017 + z_CommAttitudeCulture_index +  z_Protection_3_interv + z_CommunityIntervention_index + z_st_lg_PopDens2015 + z_st_lg_size+z_Abundance_Mean+
                        + gp(long, lat, gr=T) 
                         +(1 + z_CommAttitudeCulture_index +  z_Protection_3_interv + z_CommunityIntervention_index + z_st_lg_PopDens2015 + z_st_lg_size+z_Abundance_Mean|Country)
                        ,data=Out, family=bernoulli, prior = priorx,
sample_prior = TRUE,warmup = 1000,iter = 4000, chains = 4,control = list(adapt_delta = 0.99, max_treedepth = 16))
(st=Sys.time())
summary(res.brm.full.without_Out)   ##

#Population-Level Effects: 
#                              Estimate Est.Error l-95% CI u-95% CI Rhat Bulk_ESS Tail_ESS
#Intercept                         2.00      0.63     0.88     3.35 1.00     8407     9135
#z_st_HDI_2017                    -0.95      0.49    -1.94    -0.01 1.00    12435     9934 *
#z_CommAttitudeCulture_index      -0.89      0.47    -1.83     0.01 1.00    13045     9680
#z_Protection_3_interv             0.07      0.47    -0.86     1.02 1.00    12510     8948
#z_CommunityIntervention_index    -0.13      0.51    -1.15     0.84 1.00    13396     9069  *
#z_st_lg_PopDens2015              -0.44      0.54    -1.49     0.66 1.00    12794     9396
#z_st_lg_size                     -0.05      0.50    -1.02     0.94 1.00    11750     9077
#z_Abundance_Mean                 -0.56      0.50    -1.57     0.38 1.00    14678     8350


###null model
library(brms)
(st=Sys.time())
null.res.brm.full.without_In=brm(Poaching_threat ~ z_st_lg_size+z_Abundance_Mean+
                        + gp(long, lat, gr=T) 
                         +(1+z_st_lg_size + z_CommAttitudeCulture_index +  z_Protection_3_interv + z_CommunityIntervention_index + z_st_lg_PopDens2015+z_Abundance_Mean|Country)
                        ,data=In, family=bernoulli, prior = priorx,
sample_prior = TRUE,warmup = 1000,iter = 2000, chains = 4,control = list(adapt_delta = 0.99, max_treedepth = 16))
summary(null.res.brm.full.without_In)


# OUT
(st=Sys.time())
null.res.brm.full.without_Out=brm(Poaching_threat ~ z_st_lg_size+z_Abundance_Mean+
                        + gp(long, lat, gr=T) 
                         +(1+z_st_lg_size + z_CommAttitudeCulture_index +  z_Protection_3_interv + z_CommunityIntervention_index + z_st_lg_PopDens2015+z_Abundance_Mean|Country)
                        ,data=Out, family=bernoulli, prior = priorx,
sample_prior = TRUE,warmup = 1000,iter = 2000, chains = 4,control = list(adapt_delta = 0.99, max_treedepth = 16))
summary(null.res.brm.full.without_Out)   ##
#Population-Level Effects: 


##test what index parameters has an effect:
#-----------------------------------------------------------------------------------------------------------------------------------------------------------
# Attitude/Culture
#-----------------------------------------------------------------------------------------------------------------------------------------------------------
ind="CommAttitudeCulture_index"
vars=c(
 c("st_Supportive_culture","st_Willingness","st_Trust.Towards.community")
,c("st_Attitude_NP_current","st_Park_authority_current","st_Trust_current","st_Wilflife.Protect_current","r_st_Want.NPLand_Current","st_Satisfied_current","st_support_NP_current")
,c("st_Befit_satisfaction_current")
)
inx=unlist(lapply(1:nrow(nqdata),function(x){
  return(mean(unlist(nqdata[x,vars]), na.rm=T))
}))
nqdata[,ind]=inx
table(nqdata[,ind], useNA = "ifany")
windows();hist(nqdata[,ind],main=ind)

ind="Trust_index"
vars=c(
 c("st_Trust.Towards.community")
,c("st_Trust_current")
)
inx=unlist(lapply(1:nrow(nqdata),function(x){
  return(mean(unlist(nqdata[x,vars]), na.rm=T))
}))
nqdata[,ind]=inx
table(nqdata[,ind], useNA = "ifany")
windows();hist(nqdata[,ind],main=ind)


ind="Culture_index"
vars=c(
 c("st_Supportive_culture","st_Willingness")
,c("st_Wilflife.Protect_current","st_Local_institutions","st_support_NP_current")# "r_st_Want.NPLand_Current"
)
inx=unlist(lapply(1:nrow(nqdata),function(x){
  return(mean(unlist(nqdata[x,vars]), na.rm=T))
}))
nqdata[,ind]=inx
table(nqdata[,ind], useNA = "ifany")
windows();hist(nqdata[,ind],main=ind)

ind="Attitude_index"
vars=c(
c("st_Attitude_NP_current","st_Park_authority_current","st_Satisfied_current")
,c("st_Befit_satisfaction_current")
)
inx=unlist(lapply(1:nrow(nqdata),function(x){
  return(mean(unlist(nqdata[x,vars]), na.rm=T))
}))
nqdata[,ind]=inx
table(nqdata[,ind], useNA = "ifany")
windows();hist(nqdata[,ind],main=ind)
#-----------------------------------------------------------------------------------------------------------------------------------------------------------

In$Attitude_index=nqdata$Attitude_index[match(In$WDPA_ID,nqdata$WDPA_PID)]
In$Culture_index=nqdata$Culture_index[match(In$WDPA_ID,nqdata$WDPA_PID)]
In$Trust_index=nqdata$Trust_index[match(In$WDPA_ID,nqdata$WDPA_PID)]

Out$Attitude_index=nqdata$Attitude_index[match(Out$WDPA_ID,nqdata$WDPA_PID)]
Out$Culture_index=nqdata$Culture_index[match(Out$WDPA_ID,nqdata$WDPA_PID)]
Out$Trust_index=nqdata$Trust_index[match(Out$WDPA_ID,nqdata$WDPA_PID)]

covariates=c("Attitude_index","Culture_index","Trust_index")

#covariates=c("st_HDI_2017","st_lg_size","CommAttitudeCulture_index","st_lg_PopDens2015")
xx=lapply(covariates, function(x){
  Out[,paste("z_",x,sep="")]<<-scale(Out[,x])
})

xx=lapply(covariates, function(x){
  In[,paste("z_",x,sep="")]<<-scale(In[,x])
})

vars2=c("Poaching_threat","z_st_HDI_2017","z_st_lg_PopDens2015","z_st_lg_size", "z_Protection_3_interv","z_CommAttitudeCulture_index","Attitude_index","Culture_index","Trust_index","Country","long","lat","z_Abundance_Mean")

xdata=In[,c(vars2)]
In=subset(In[complete.cases(xdata),])
nrow(In)
xdata=Out[,c(vars2)]
Out=subset(Out[complete.cases(xdata),])
nrow(Out)

library(brms)
#-----------------------------------------------------------------------------------------
priorx = c(set_prior("normal(0,1)", class = "lscale"),
               set_prior("normal(0,1)", class = "sdgp"),
               set_prior("normal(0,1)", class = "b"),  # predictors
#               set_prior("normal(0,1)", class = "b", coef = "z_st_HDI_2017"), # perhaps single prior for predictor 
               set_prior("normal(0,1)", class = "sd") # for random slopes
)
#----------------------------------------------------------------------------------------------------------------------
# IN
#trust
(st=Sys.time())
res.brm.full.without_In_trust=brm(Poaching_threat ~ z_st_HDI_2017 + z_Trust_index +  z_Protection_3_interv + z_CommunityIntervention_index + z_st_lg_PopDens2015 + z_st_lg_size+z_Abundance_Mean+
                        + gp(long, lat, gr=T) 
                         +(1 + z_Trust_index +  z_Protection_3_interv + z_CommunityIntervention_index + z_st_lg_PopDens2015 +z_st_lg_size+z_Abundance_Mean|Country)
                        ,data=In, family=bernoulli, prior = priorx,
sample_prior = TRUE,warmup = 1000,iter = 4000, chains = 4,control = list(adapt_delta = 0.99, max_treedepth = 16))
summary(res.brm.full.without_In_trust)

#Population-Level Effects: 
#                              Estimate Est.Error l-95% CI u-95% CI Rhat Bulk_ESS Tail_ESS
#Intercept                         1.50      0.55     0.48     2.63 1.00    11159     8350
#z_st_HDI_2017                    -1.54      0.50    -2.56    -0.57 1.00    10683     8802
#z_Trust_index                    -1.26      0.48    -2.23    -0.34 1.00    10219     8625
#z_Protection_3_interv            -0.55      0.44    -1.43     0.32 1.00    13768     9757
#z_CommunityIntervention_index     0.38      0.50    -0.64     1.37 1.00    13623     9227
#z_st_lg_PopDens2015              -0.60      0.50    -1.59     0.39 1.00    11748     8903
#z_st_lg_size                      0.31      0.51    -0.65     1.35 1.00    12472     9047
#z_Abundance_Mean                 -0.44      0.48    -1.42     0.49 1.00    14435    10092

#Out

(st=Sys.time())
res.brm.full.without_Out_trust=brm(Poaching_threat ~ z_st_HDI_2017 + z_Trust_index +  z_Protection_3_interv + z_CommunityIntervention_index + z_st_lg_PopDens2015 + z_st_lg_size+z_Abundance_Mean+
                        + gp(long, lat, gr=T) 
                         +(1 + z_Trust_index +  z_Protection_3_interv + z_CommunityIntervention_index + z_st_lg_PopDens2015 + z_st_lg_size+z_Abundance_Mean|Country)
                        ,data=Out, family=bernoulli, prior = priorx,
sample_prior = TRUE,warmup = 1000,iter = 2000, chains = 4,control = list(adapt_delta = 0.99, max_treedepth = 16))
(st=Sys.time())
summary(res.brm.full.without_Out_trust)   ##  

# Population-Level Effects: 
                              # Estimate Est.Error l-95% CI u-95% CI Rhat Bulk_ESS Tail_ESS
# Intercept                         1.95      0.60     0.87     3.20 1.00     1849     2570
# z_st_HDI_2017                    -0.94      0.49    -1.92     0.04 1.00     3057     2994
# z_Trust_index                    -0.82      0.46    -1.73     0.03 1.00     3441     2712
# z_Protection_3_interv             0.08      0.45    -0.78     1.00 1.00     3752     3171
# z_CommunityIntervention_index    -0.27      0.49    -1.24     0.65 1.00     3181     2638
# z_st_lg_PopDens2015              -0.42      0.56    -1.51     0.72 1.00     2767     2642
# z_st_lg_size                     -0.04      0.50    -1.01     0.96 1.00     3249     2965
# z_Abundance_Mean                 -0.63      0.50    -1.65     0.32 1.00     4336     2876


 #Attitude 
 #IN
 (st=Sys.time())
res.brm.full.without_In_Attitude=brm(Poaching_threat ~ z_st_HDI_2017 + z_Attitude_index +  z_Protection_3_interv + z_CommunityIntervention_index + z_st_lg_PopDens2015 + z_st_lg_size+z_Abundance_Mean+
                        + gp(long, lat, gr=T) 
                         +(1 + z_Attitude_index +  z_Protection_3_interv + z_CommunityIntervention_index + z_st_lg_PopDens2015 +z_st_lg_size+z_Abundance_Mean|Country)
                        ,data=In, family=bernoulli, prior = priorx,
sample_prior = TRUE,warmup = 1000,iter = 2000, chains = 4,control = list(adapt_delta = 0.99, max_treedepth = 16))

(st=Sys.time())

summary(res.brm.full.without_In_Attitude)

# Population-Level Effects: 
                              # Estimate Est.Error l-95% CI u-95% CI Rhat Bulk_ESS Tail_ESS
# Intercept                         1.45      0.56     0.44     2.63 1.00     2913     2580
# z_st_HDI_2017                    -1.37      0.51    -2.38    -0.36 1.00     3707     3271
# z_Attitude_index                 -0.82      0.44    -1.72     0.02 1.00     3951     3167
# z_Protection_3_interv            -0.63      0.45    -1.56     0.24 1.00     3285     2848
# z_CommunityIntervention_index     0.41      0.51    -0.64     1.38 1.00     3531     2899
# z_st_lg_PopDens2015              -0.59      0.51    -1.57     0.43 1.00     3360     3124
# z_st_lg_size                      0.26      0.50    -0.70     1.27 1.00     3606     3201
# z_Abundance_Mean                 -0.40      0.49    -1.37     0.53 1.00     3904     2834


# Out
(st=Sys.time())
res.brm.full.without_Out_Attitude=brm(Poaching_threat ~ z_st_HDI_2017 + z_Attitude_index +  z_Protection_3_interv + z_CommunityIntervention_index + z_st_lg_PopDens2015 + z_st_lg_size+z_Abundance_Mean+
                        + gp(long, lat, gr=T) 
                         +(1 + z_Attitude_index +  z_Protection_3_interv + z_CommunityIntervention_index+ z_st_lg_PopDens2015 + z_st_lg_size+z_Abundance_Mean|Country)
                        ,data=Out, family=bernoulli, prior = priorx,
sample_prior = TRUE,warmup = 1000,iter = 2000, chains = 4,control = list(adapt_delta = 0.99, max_treedepth = 16))
(st=Sys.time())
summary(res.brm.full.without_Out_Attitude)   ##  

# Population-Level Effects: 
                              # Estimate Est.Error l-95% CI u-95% CI Rhat Bulk_ESS Tail_ESS
# Intercept                         2.06      0.65     0.92     3.43 1.00     2744     3100
# z_st_HDI_2017                    -0.82      0.52    -1.90     0.16 1.00     3243     2691
# z_Attitude_index                 -0.71      0.49    -1.72     0.27 1.00     3498     2732
# z_Protection_3_interv            -0.03      0.49    -1.00     0.94 1.00     3126     2792
# z_CommunityIntervention_index    -0.17      0.51    -1.18     0.83 1.00     3688     2897
# z_st_lg_PopDens2015              -0.46      0.55    -1.52     0.64 1.00     3126     3333
# z_st_lg_size                     -0.06      0.50    -1.05     0.92 1.00     4139     3065
# z_Abundance_Mean                 -0.61      0.50    -1.63     0.36 1.00     4023     3132


#culture
#In
 (st=Sys.time())
res.brm.full.without_In_Culture=brm(Poaching_threat ~ z_st_HDI_2017 + z_Culture_index +  z_Protection_3_interv + z_CommunityIntervention_index + z_st_lg_PopDens2015 + z_st_lg_size+z_Abundance_Mean+
                        + gp(long, lat, gr=T) 
                         +(1 + z_Culture_index +  z_Protection_3_interv + z_CommunityIntervention_index + z_st_lg_PopDens2015 +z_st_lg_size+z_Abundance_Mean|Country)
                        ,data=In, family=bernoulli, prior = priorx,
sample_prior = TRUE,warmup = 1000,iter = 2000, chains = 4,control = list(adapt_delta = 0.99, max_treedepth = 16))
(st=Sys.time())

summary(res.brm.full.without_In_Culture)

# Population-Level Effects: 
                              # Estimate Est.Error l-95% CI u-95% CI Rhat Bulk_ESS Tail_ESS
# Intercept                         1.49      0.57     0.47     2.71 1.00     2602     2712
# z_st_HDI_2017                    -1.41      0.50    -2.44    -0.48 1.00     2810     2976
# z_Culture_index                  -0.70      0.44    -1.60     0.14 1.00     3953     3237
# z_Protection_3_interv            -0.56      0.46    -1.51     0.32 1.00     3561     2617
# z_CommunityIntervention_index     0.34      0.49    -0.60     1.32 1.00     3324     2715
# z_st_lg_PopDens2015              -0.56      0.53    -1.59     0.49 1.00     3087     2793
# z_st_lg_size                      0.34      0.51    -0.60     1.38 1.00     3402     2970
# z_Abundance_Mean                 -0.40      0.47    -1.34     0.52 1.00     3458     2870

#Out

(st=Sys.time())
res.brm.full.without_Out_Culture=brm(Poaching_threat ~ z_st_HDI_2017 + z_Culture_index +  z_Protection_3_interv + z_CommunityIntervention_index + z_st_lg_PopDens2015 + z_st_lg_size+z_Abundance_Mean+
                        + gp(long, lat, gr=T) 
                         +(1 + z_Culture_index +  z_Protection_3_interv + z_CommunityIntervention_index + z_st_lg_PopDens2015 + z_st_lg_size+z_Abundance_Mean|Country)
                        ,data=Out, family=bernoulli, prior = priorx,
sample_prior = TRUE,warmup = 1000,iter = 2000, chains = 4,control = list(adapt_delta = 0.99, max_treedepth = 16))
(st=Sys.time())
summary(res.brm.full.without_Out_Culture)   ##  

# Population-Level Effects: 
                              # Estimate Est.Error l-95% CI u-95% CI Rhat Bulk_ESS Tail_ESS
# Intercept                         1.96      0.62     0.89     3.34 1.00     3090     2415
# z_st_HDI_2017                    -0.98      0.50    -2.01    -0.01 1.00     4183     3259
# z_Culture_index                  -0.88      0.45    -1.82    -0.03 1.00     5041     2912
# z_Protection_3_interv             0.13      0.46    -0.76     1.07 1.00     4845     3488
# z_CommunityIntervention_index    -0.20      0.48    -1.14     0.74 1.00     4914     3465
# z_st_lg_PopDens2015              -0.42      0.55    -1.49     0.72 1.00     3911     2704
# z_st_lg_size                      0.02      0.50    -0.91     1.04 1.00     4148     2825
# z_Abundance_Mean                 -0.58      0.49    -1.61     0.36 1.00     4977     2854
