# Supplementary material for: Analysis of differences and commonalities in wildlife hunting across the Africa-Europe South-North gradient
Source: PLoS Biol. 2022 Aug 30;20(8):e3001707. doi: 10.1371/journal.pbio.3001707 (PMC9426919; doi:10.1371/journal.pbio.3001707)
Supplement: S5 Script — (R) [file pbio.3001707.s017.r]

Characteristics_local_community=read.csv(file="data/Characteristics_local_community.csv",  header=TRUE, sep=",",fill=F)  #
       
cols = c("Institutions_relate_cons" , "Willing_participate_cons" , "Cultural_connections_nature"   , "Trust_communities_protect_NP","Hunting_culture","Bushmeat_dependence_income","Bushmeat_dependence_protein")#, 4, 5);    
Characteristics_local_community[,cols] = apply(Characteristics_local_community[,cols], 2, function(x) as.numeric(as.character(x)));
      
vars=c("Institutions_relate_cons" , "Willing_participate_cons" , "Cultural_connections_nature"   , "Trust_communities_protect_NP","Hunting_culture","Bushmeat_dependence_income","Bushmeat_dependence_protein")

####--------------------------------------------
motivation=read.csv(file="data/motivation.csv",  header=TRUE, sep=",",fill=F)  ##
motivation$ Population_control=as.numeric(as.character(motivation$ Population_control))
spec.cols.to.loop<-which(grepl(colnames(motivation), pattern="_change", fixed=T))
 # [1] 10 12 15 18 21 24 27 31

for(i in spec.cols.to.loop){
  motivation[,i]=gsub(tolower(motivation[,i]), pattern= 2, replacement=0)
  motivation[,i]=gsub(tolower(motivation[,i]), pattern= 3, replacement=-1)
  }
 
 spec.cols.to.loop_test<-motivation[seq(11, length(motivation), 3)] #motivation[seq(11, ncol(motivation), 3), ]
 spec.cols.to.loop_test_2<-which(motivation%in%spec.cols.to.loop_test)

for(i in spec.cols.to.loop_test_2){
  motivation[,i]=gsub(tolower(motivation[,i]), pattern= 5, replacement=NA)
  } 
 names <- c(spec.cols.to.loop_test_2)
motivation[,names] <- lapply(motivation[,names] , as.numeric)
str(motivation)
vars=c("Subsistence","Commercial","Cultural_reasons","Entertainment","Human_wildlife_conflict","Population_control")

#--------------------------------------------------------------------------------------
poaching=merge(behaviour, threats, by=c("WDPA_ID"))

 ----------------------------------------------------------------------------------------------------------------------------------------------------------
# INDICES 
#-----------------------------------------------------------------------------------------------------------------------------------------------------------
# COMMUNITY BASED 
#-----------------------------------------------------------------------------------------------------------------------------------------------------------
# Education/Awareness/Involvement
#-----------------------------------------------------------------------------------------------------------------------------------------------------------

ind="Involv_index" #CBC (Community based conservation)
vars=c(c("st_Decion_making_current","st_Participation_NP_protection_current","st_Village_chief_current")
)
inx=unlist(lapply(1:nrow(nqdata),function(x){
  return(mean(unlist(nqdata[x,vars]), na.rm=T))
}))
nqdata[,ind]=inx
table(nqdata[,ind], useNA = "ifany")
windows();hist(nqdata[,ind],main=ind)

ind="Awareness_index" #CBC (Community based conservation)
vars=c(c("Awareness_creation")
)
inx=unlist(lapply(1:nrow(nqdata),function(x){
  return(mean(unlist(nqdata[x,vars]), na.rm=T))
}))
nqdata[,ind]=inx
table(nqdata[,ind], useNA = "ifany")
windows();hist(nqdata[,ind],main=ind)

#------------------------------------------------------------------------------------------------------------------
ind="CommEconLiveliBenefit_index" 
vars=c(c("st_NP_relatedBnefit_current","st_NP_related_econBenefit_Current","st_TourismBenefit_current","st_ResourceAccess_current")
,c("Alt_Livelihoods","Alt_Livelihoods2","Community_school","Community_health","Community_roads","Community_others")
,c("PES","PES2")
)
inx=unlist(lapply(1:nrow(nqdata),function(x){
  return(mean(unlist(nqdata[x,vars]), na.rm=T))
}))
nqdata[,ind]=inx
table(nqdata[,ind], useNA = "ifany")
windows();hist(nqdata[,ind],main=ind)

ind="CommEconBenefit_index" 
vars=c(c("st_NP_relatedBnefit_current","st_NP_related_econBenefit_Current","st_TourismBenefit_current","st_ResourceAccess_current")
,c("PES","PES2")
)
inx=unlist(lapply(1:nrow(nqdata),function(x){
  return(mean(unlist(nqdata[x,vars]), na.rm=T))
}))
nqdata[,ind]=inx
table(nqdata[,ind], useNA = "ifany")
windows();hist(nqdata[,ind],main=ind)

ind="CommLiveli_index" 
vars=c(c("Alt_Livelihoods","Alt_Livelihoods2","Community_school","Community_health","Community_roads","Community_others")
)
inx=unlist(lapply(1:nrow(nqdata),function(x){
  return(mean(unlist(nqdata[x,vars]), na.rm=T))
}))
nqdata[,ind]=inx
table(nqdata[,ind], useNA = "ifany")
windows();hist(nqdata[,ind],main=ind)

covariates=c("CommAttitudeCulture_index","CommEconLiveliBenefit_index","Involv_index","Awareness_index","st_HDI_2017","st_lg_size","st_lg_PopDens2015","CommLiveli_index","CommEconBenefit_index"  )

xx=lapply(covariates, function(x){
  nqdata[,paste("z_",x,sep="")]<<-scale(nqdata[,x])
})

vars2=c("CommAttitudeCulture_index","z_st_HDI_2017","z_st_lg_PopDens2015","z_st_lg_size","z_CommEconLiveliBenefit_index","z_Involv_index","z_Awareness_index","Country","long","lat")
xdata=data.frame(
CommAttitudeCulture_index=nqdata$CommAttitudeCulture_index,
z_st_HDI_2017=nqdata$z_st_HDI_2017,
z_st_lg_PopDens2015=nqdata$z_st_lg_PopDens2015,
z_st_lg_size=nqdata$z_st_lg_size,
z_CommEconLiveliBenefit_index=nqdata$z_CommEconLiveliBenefit_index,
z_Involv_index=nqdata$z_Involv_index,
Awareness_index=nqdata$Awareness_index,
z_Awareness_index=nqdata$z_Awareness_index,
z_CommLiveli_index=nqdata$z_CommLiveli_index,##sieht komisch aus, lo auch
z_CommEconBenefit_index=nqdata$z_CommEconBenefit_index,
Country=nqdata$Country,
long=nqdata$long,
lat=nqdata$lat)

ddata=xdata[complete.cases(xdata),]
nrow(xdata)
xdata$Awareness=as.factor(xdata$Awareness_index)


xdata$CommAttitudeCulture_index_bin=xdata$CommAttitudeCulture_index        #Severity (1=main motivation, 2= secondary motivation, 3= minor motivation, 4= no motivation)
xdata$CommAttitudeCulture_index_bin[xdata$CommAttitudeCulture_index>0.5]=1                # 0 0.166666666666667 0.333333333333333               0.5 0.666666666666667 0.833333333333333                 1 
xdata$CommAttitudeCulture_index_bin[xdata$CommAttitudeCulture_index<=0.5]=0 #absent
table(xdata$CommAttitudeCulture_index_bin)

library(car)
vif_test=lm(CommAttitudeCulture_index_bin ~  z_st_HDI_2017 +z_st_lg_PopDens2015 +  z_CommEconBenefit_index+ z_CommLiveli_index+ z_Involv_index + Awareness + z_st_lg_size,data=xdata)
vif(vif_test)
#  z_st_HDI_2017     z_st_lg_PopDens2015 z_CommEconBenefit_index      z_CommLiveli_index          z_Involv_index               Awareness            z_st_lg_size 
#     2.993665                1.331804                1.969486                1.817042                1.199085                1.101645                1.675531 

cor(xdata$z_st_HDI_2017,xdata$z_CommEconBenefit_index )#[1] 0.5255066
# exlude HDI

library(brms)

xdata$Continent=nqdata$Continent[match(xdata$Country,nqdata$Country)]

library(brms)

options (mc.cores=parallel::detectCores ())
#----------------------------------------------------------------------------------------------------------------------
priorx = c(set_prior("normal(0,1)", class = "lscale"),
               set_prior("normal(0,1)", class = "sdgp"),
               set_prior("normal(0,1)", class = "b"),  # predictors
#               set_prior("normal(0,1)", class = "b", coef = "z_st_HDI_2017"), # perhaps single prior for predictor 
               set_prior("normal(0,1)", class = "sd") # for random slopes
)
(st=Sys.time())

res.brm.full.community_cont=brm(CommAttitudeCulture_index_bin ~  z_st_lg_PopDens2015 +  z_CommEconBenefit_index+ z_CommLiveli_index+ z_Involv_index + Awareness + z_st_lg_size
                          + gp(long, lat, gr=T)
                          +(1+ z_st_lg_PopDens2015 +  z_CommEconBenefit_index+ z_CommLiveli_index+ z_Involv_index + Awareness + z_st_lg_size |Country)
						  +(1+ z_st_lg_PopDens2015 +  z_CommEconBenefit_index+ z_CommLiveli_index+ z_Involv_index + Awareness + z_st_lg_size |Continent)
                          ,data=xdata, family=bernoulli, prior = priorx,
                          sample_prior = TRUE,warmup = 3000,iter = 4000, chains = 4,control = list(adapt_delta = 0.99, max_treedepth = 16))
(st=Sys.time())

summary(res.brm.full.community_cont)

# Population-Level Effects: 
                        # Estimate Est.Error l-95% CI u-95% CI Rhat Bulk_ESS Tail_ESS
# Intercept                  -0.23      1.38    -3.11     2.35 1.00     3828     3046
# z_st_lg_PopDens2015        -0.24      0.64    -1.55     1.01 1.00     4414     2698
# z_CommEconBenefit_index     0.72      0.65    -0.67     1.93 1.00     4577     3186
# z_CommLiveli_index         -0.25      0.58    -1.40     0.92 1.00     4108     3012
# z_Involv_index              1.40      0.75    -0.21     2.77 1.00     3129     3168
# Awareness1                  0.33      0.92    -1.46     2.19 1.00     7605     2773
# z_st_lg_size               -0.61      0.62    -1.79     0.68 1.00     3559     2892
